# Supplementary material for: Gene expression signature of atypical breast hyperplasia and regulation by SFRP1
Source: Breast Cancer Res. 2019 Jun 27;21:76. doi: 10.1186/s13058-019-1157-5 (PMC6598287; doi:10.1186/s13058-019-1157-5)
Supplement: Supplementary file 2 — Table S1. Probesets that are differentially expressed (1039 probesets). Table S2. Probesets selected by p < 0.005 used for hierarchical clustering by AGNES (99 genes). Table S3. Probesets selected by PAM (139 genes). Table S4. Zero-order gene network. Table S5. Primers for RT-qPCR. (XLSX 204 kb) [file 13058_2019_1157_MOESM2_ESM.xlsx]

## Sheet: SupplTable1-adj.p<0.05
Top 1039 genes, Limma with adjusted p < 0.05 and ComBAT, sorted by absolute value of Log Fold Change.
probeid	Symbol	SYMBOLS	UNIGENE	ENTREZID	Mean AH	Mean B9	logFC	t	P.Value	adj.P.Val	B
8100827	IGJ	IGJ	Hs.643431	3512	1.97679	3.09666	1.11987	5.13053	3.56645e-05	0.00715375	2.36799
8109926	GABRP	GABRP	Hs.26225	2568	0.63921	1.43951	0.800305	7.41621	1.72746e-07	0.000858605	7.29911
8095110	KIT	KIT	Hs.479754	3815	0.695984	1.48801	0.79203	7.2026	2.76791e-07	0.000858605	6.86918
7927058	NA	NA	NA	NA	3.77041	2.99562	-0.774789	-5.5627	1.24758e-05	0.00476634	3.34894
8111932	CCL28	CCL28	Hs.656904	56477	0.457187	1.19572	0.738532	7.08325	3.61148e-07	0.000858939	6.6259
8022927	SLC39A6	SLC39A6	Hs.79136	25800	2.40266	1.68783	-0.714828	-6.30083	2.161e-06	0.00211266	4.9785
8053713	IGKC	IGKC	Hs.449609	3514	1.7954	2.48953	0.694131	3.71389	0.00116944	0.0431695	-0.891982
8043438	IGKC	IGKC	Hs.449609	3514	1.68873	2.36359	0.674856	3.98642	0.000599041	0.0301303	-0.269462
8127145	ELOVL5	ELOVL5	Hs.520189	60481	2.88964	2.22181	-0.667826	-4.91572	6.04053e-05	0.0091841	1.87516
8015337	KRT15	KRT15	Hs.654570	3866	0.798166	1.45897	0.6608	6.56703	1.1657e-06	0.00184831	5.54893
8015796	NA	NA	NA	NA	1.37988	2.02021	0.640324	4.1364	0.000413807	0.0251991	0.0756406
8043433	IGKC	IGKC	Hs.449609	3514	1.30807	1.88413	0.576065	3.81636	0.000909946	0.0388442	-0.658774
8138392	AGR3	AGR3	Hs.100686	155465	1.8119	1.25472	-0.557185	-3.70096	0.00120699	0.0438747	-0.921333
8066493	SLPI	SLPI	Hs.517070	6590	0.861628	1.41603	0.5544	5.0638	4.1995e-05	0.00764172	2.2152
8146717	NA	SGK3; C8orf44-SGK3	Hs.613417; Hs.733251; Hs.613417	23678; 100533105	1.52282	0.972701	-0.55012	-4.73027	9.53807e-05	0.0121217	1.44776
8053690	IGKC	IGKC	Hs.449609	3514	1.43684	1.98617	0.549331	4.97918	5.16838e-05	0.00836158	2.02104
7892680	NA	NA	NA	NA	2.09726	2.64221	0.544945	4.85063	7.08975e-05	0.0103538	1.72532
8099476	PROM1	PROM1	Hs.614734	8842	0.491641	1.03528	0.543639	5.38082	1.93757e-05	0.00565923	2.93811
7923929	PIGR	PIGR	Hs.497589	5284	0.2223	0.761558	0.539258	4.60534	0.000129838	0.0139111	1.15918
8113073	ARRDC3	ARRDC3	Hs.24684	57561	1.58094	2.10722	0.526272	7.39306	1.81746e-07	0.000858605	7.25287
7920642	MUC1	MUC1	Hs.89603	4582	1.95967	1.43455	-0.525115	-4.79614	8.10826e-05	0.0109967	1.59972
7933088	NA	NA	NA	NA	2.13582	1.6114	-0.524418	-4.61223	0.000127645	0.0138334	1.17512
7981724	NA	IGHG1; IGHD; IGLJ3; IGHM; SCFV; IGHV3-48	Hs.510635; Hs.510635; Hs.510635; Hs.703936; Hs.449585; Hs.728758; Hs.729860; Hs.744215; Hs.703889	3500; 3495; 28831; 3507; 652070; 28424	1.08131	1.6057	0.524393	3.68526	0.00125417	0.0450002	-0.956932
8155849	ANXA1	ANXA1	Hs.494173	301	1.40501	1.92596	0.520946	5.44148	1.67246e-05	0.0054066	3.07548
7981730	NA	IGLJ3; IGHA1; IGHM; SCFV; IGHV4-31; IGHG1; IGHV3-23; IGHG2; IGHV3-48; IGK; EPC1	Hs.699841; Hs.510635; Hs.510635; Hs.510635; Hs.510635; Hs.703936; Hs.719895; Hs.449585; Hs.728758; Hs.729860; Hs.744215; Hs.449609; Hs.719895; Hs.167805; Hs.703889	28831; 3493; 3507; 652070; 28396; 3500; 28442; 3501; 28424; 50802; 80314	1.25497	1.7746	0.519638	4.2258	0.000331809	0.0225935	0.28187
8141374	AZGP1	AZGP1	Hs.546239	563	2.99162	2.48187	-0.509758	-4.11916	0.000431801	0.0257665	0.0359064
7989501	CA12	CA12	Hs.210995	771	1.4981	0.989369	-0.508731	-5.82969	6.5734e-06	0.00375258	3.94587
8043476	IGKC	IGKC	Hs.449609	3514	1.09727	1.60381	0.506544	4.44001	0.00019538	0.0172105	0.776913
8043470	IGKC	IGKC	Hs.449609	3514	0.969844	1.4738	0.503957	4.3155	0.000265821	0.0198454	0.489064
8174664	NA	NA	NA	NA	0.374836	0.87274	0.497904	4.03218	0.000535153	0.0284648	-0.164307
7978710	NA	NA	NA	NA	1.36034	0.863137	-0.4972	-5.39686	1.86357e-05	0.00555658	2.97447
8043431	IGKC	IGKC	Hs.449609	3514	1.15979	1.6447	0.484919	4.39456	0.000218618	0.01813	0.671826
8102936	NA	NA	NA	NA	2.06384	1.57938	-0.484465	-3.75525	0.00105693	0.0412215	-0.797997
8100994	CXCL2	CXCL2	Hs.75765	2920	0.730902	1.21534	0.484441	5.6182	1.09139e-05	0.00471948	3.47365
7951217	MMP7	MMP7	Hs.2256	4316	0.221891	0.705096	0.483205	5.42543	1.73881e-05	0.00553644	3.03916
8085867	NEK10	NEK10	Hs.506115; Hs.743887	152110	1.41221	0.932089	-0.480118	-3.62639	0.00144778	0.0481561	-1.09013
7951662	CRYAB	CRYAB	Hs.53454; Hs.703770	1410	1.77427	2.2494	0.475132	5.35856	2.04523e-05	0.00577119	2.88761
8112139	IL6ST	IL6ST	Hs.532082; Hs.706627	3572	2.96349	2.49592	-0.467566	-3.9561	0.000645468	0.0314241	-0.339035
8043449	NA	IGK; IGKC	Hs.449609; Hs.449609; Hs.719895	50802; 3514	0.999993	1.4596	0.459605	4.93492	5.76204e-05	0.00892366	1.91932
7895247	NA	NA	NA	NA	1.56843	2.02234	0.453915	3.7767	0.00100285	0.040672	-0.749175
7947481	ELF5	ELF5	Hs.11713	2001	0.515618	0.969402	0.453784	4.08787	0.000466479	0.0265965	-0.0361852
7981722	NA	IGLJ3; IGHA1; IGHV4-31; IGHM; IGHG1; IGHV3-23; IGK; IGHV3-48; SCFV	Hs.699841; Hs.510635; Hs.510635; Hs.510635; Hs.703936; Hs.719895; Hs.449585; Hs.728758; Hs.729860; Hs.744215; Hs.449609; Hs.719895; Hs.703889	28831; 3493; 28396; 3507; 3500; 28442; 50802; 28424; 652070	1.43254	1.88481	0.452266	4.00996	0.000565287	0.0292075	-0.215392
7927033	ANKRD30A	ANKRD30A	Hs.373787	91074	2.63165	2.18269	-0.44896	-3.92015	0.000705177	0.0333053	-0.421463
7954208	PIK3C2G	PIK3C2G	Hs.22500	5288	0.612353	1.05409	0.441739	7.14648	3.13601e-07	0.000858605	6.75506
8104738	SUB1	SUB1	Hs.229641	10923	1.72263	1.28284	-0.439788	-3.98961	0.000594354	0.0300924	-0.262141
8075182	XBP1	XBP1	Hs.437638	7494	2.61755	2.1799	-0.437657	-5.4908	1.4842e-05	0.00499186	3.18693
8072344	NA	NA	NA	NA	1.85339	1.41674	-0.43665	-3.72537	0.00113709	0.0427448	-0.865924
8009515	LINC01152	LINC01152	Hs.512309	102606463	0.300201	0.736739	0.436539	4.8087	7.86114e-05	0.0108611	1.62868
7981718	NA	IGHM; IGHG1; SCFV; EPC1	Hs.510635; Hs.510635; Hs.167805; Hs.703889	3507; 3500; 652070; 80314	0.756084	1.19092	0.434837	4.515	0.000162313	0.0156653	0.950342
7895901	NA	NA	NA	NA	0.726644	1.15448	0.427839	3.80856	0.000927507	0.0392417	-0.676553
7977621	NDRG2	NDRG2	Hs.525205	57447	0.94502	1.37139	0.426373	5.87317	5.92615e-06	0.00372307	4.04231
8055222	NA	POTEJ; POTEG; POTEE; POTEF; POTEH; POTEM; POTEKP; POTEC; POTEB2; POTEB; POTED; POTEB3; LOC102723502; LOC100288966; POTEI	Hs.581075; Hs.742365; Hs.454726; Hs.711826; Hs.631267; Hs.686146; Hs.654289; Hs.558782; Hs.558829; Hs.580547; Hs.722659; Hs.442712; Hs.722659; Hs.722659; Hs.742365	653781; 404785; 445582; 728378; 23784; 641455; 440915; 388468; 100287399; 100996331; 317754; 102724631; 102723502; 100288966; 653269	1.35691	0.931159	-0.425752	-3.85415	0.000829352	0.0369678	-0.572483
8043459	IGKC	IGKC	Hs.449609	3514	1.08786	1.50873	0.420868	4.63847	0.000119637	0.0132344	1.23575
8160138	NFIB	NFIB	Hs.644095	4781	2.22154	2.6384	0.416869	4.69286	0.000104604	0.0127419	1.36139
8122843	ESR1	ESR1	Hs.208124; Hs.744830	2099	1.04635	0.630415	-0.415935	-4.6578	0.00011406	0.0130333	1.28041
8043465	IGKC	IGKC	Hs.449609	3514	0.994151	1.4098	0.415648	4.32881	0.000257212	0.0195089	0.519836
8049487	MLPH	MLPH	Hs.102406	79083	1.17044	0.761407	-0.409028	-5.39481	1.87286e-05	0.00555658	2.96982
8180405	ARL4A	ARL4A	Hs.245540	10124	0.85832	1.26642	0.408102	5.02542	4.6139e-05	0.00781273	2.12719
8122202	MYB	MYB	Hs.606320	4602	1.89629	1.49088	-0.40541	-4.04645	0.00051665	0.0278317	-0.131489
7951133	MAML2	MAML2	Hs.428214; Hs.745167	84441	0.964023	1.36547	0.401443	6.59301	1.09807e-06	0.00182812	5.60406
7917530	GBP2	GBP2	Hs.386567; Hs.732899; Hs.734162	2634	0.758285	1.1559	0.397612	4.79837	8.0637e-05	0.0109967	1.60488
7934906	ACTA2	ACTA2	Hs.500483	59	2.67773	3.0702	0.392469	4.19411	0.000358835	0.0233276	0.208733
8150428	SFRP1	SFRP1	Hs.213424	6422	0.919194	1.30668	0.387485	6.28652	2.23443e-06	0.00211266	4.94756
7981732	NA	IGHM; IGHV4-31; IGHD; IGHA2; IGHG1; SKAP2; LOC642131; LOC102723407; IGH	Hs.699841; Hs.699841; Hs.510635; Hs.510635; Hs.510635; Hs.200770; Hs.610137; Hs.510635	3507; 28396; 3495; 3494; 3500; 8935; 642131; 102723407; 3492	0.41743	0.804865	0.387435	4.18972	0.000362749	0.0233276	0.1986
7999387	EMP2	EMP2	Hs.531561	2013	1.86749	1.48055	-0.386946	-4.12907	0.000421371	0.0253256	0.0587294
8069499	ANKRD30B	ANKRD30B	Hs.567889	374860	1.34694	0.965928	-0.381011	-3.76066	0.00104302	0.0409546	-0.785689
7988970	FAM214A	FAM214A	Hs.152385	56204	1.74841	1.36749	-0.380919	-5.22248	2.84876e-05	0.00649693	2.57802
8155540	NA	CNTNAP3B; CNTNAP3; CNTNAP3P2	Hs.128474; Hs.521495; Hs.604441; Hs.521495; Hs.604441; Hs.521495; Hs.722375	728577; 79937; 643827	0.305818	0.685496	0.379679	5.54938	1.28832e-05	0.00476634	3.31897
8161460	NA	CNTNAP3B; CNTNAP3; CNTNAP3P2	Hs.128474; Hs.521495; Hs.604441; Hs.521495; Hs.604441; Hs.521495; Hs.722375	728577; 79937; 643827	0.305818	0.685496	0.379679	5.54938	1.28832e-05	0.00476634	3.31897
7962516	SLC38A1	SLC38A1	Hs.533770	81539	2.50345	2.12435	-0.379097	-4.82881	7.48111e-05	0.0106543	1.67505
8083445	NA	NA	NA	NA	1.2892	1.66668	0.377482	3.8305	0.000878928	0.038093	-0.626509
8102912	TBC1D9	TBC1D9	Hs.480819; Hs.595450	23158	1.63278	1.25871	-0.37407	-4.25186	0.000311111	0.0218086	0.342043
7965410	DCN	DCN	Hs.156316	1634	2.79526	3.16909	0.37383	5.33191	2.18211e-05	0.00598919	2.82711
8145291	SLC25A37	SLC25A37	Hs.596025; Hs.658208; Hs.726050	51312	0.516521	0.885725	0.369203	6.34467	1.95099e-06	0.00211266	5.07311
7977456	NA	POTEG; POTEH; POTEE; POTEF; POTEC; POTEJ; POTEB2; POTEB; POTED; POTEB3; POTEKP; LOC102723502; LOC100288966; POTEM; POTEI	Hs.581075; Hs.742365; Hs.454726; Hs.711826; Hs.631267; Hs.686146; Hs.654289; Hs.558782; Hs.558829; Hs.580547; Hs.722659; Hs.442712; Hs.722659; Hs.722659; Hs.742365	404785; 23784; 445582; 728378; 388468; 653781; 100287399; 100996331; 317754; 102724631; 440915; 102723502; 100288966; 641455; 653269	1.18751	0.819597	-0.367917	-3.79241	0.000964968	0.0399634	-0.713377
7983393	SORD	SORD	Hs.878	6652	0.905817	0.539462	-0.366355	-4.91614	6.03435e-05	0.0091841	1.87612
7940626	SCGB2A1	SCGB2A1	Hs.97644	4246	0.703852	1.06947	0.365613	3.78481	0.000983113	0.0404132	-0.730699
8136347	CALD1	CALD1	Hs.490203	800	1.25933	1.62411	0.364781	6.15989	3.00649e-06	0.0026344	4.67256
8094441	SLC34A2	SLC34A2	Hs.479372	10568	0.0938322	0.456328	0.362496	6.28552	2.23967e-06	0.00211266	4.94539
8108420	SNORA74A	SNORA74A	Hs.684893	26821	1.84237	2.20447	0.362098	3.63088	0.00143203	0.0478738	-1.07998
8098328	GALNT7	GALNT7	Hs.548088	51809	1.16659	0.80931	-0.357276	-4.43179	0.000199388	0.0173796	0.757923
7903592	KIAA1324	KIAA1324	Hs.708190	57535	2.15901	1.802	-0.357016	-4.73402	9.45026e-05	0.0121073	1.45641
8074170	NA	POTEG; POTEH; POTEM; POTEE; POTEF; POTEC; POTEJ; POTEB2; POTEB; POTED; POTEB3; POTEKP; LOC102723502; LOC100288966; POTEI	Hs.581075; Hs.742365; Hs.454726; Hs.711826; Hs.631267; Hs.686146; Hs.654289; Hs.558782; Hs.558829; Hs.580547; Hs.722659; Hs.442712; Hs.722659; Hs.722659; Hs.742365	404785; 23784; 641455; 445582; 728378; 388468; 653781; 100287399; 100996331; 317754; 102724631; 440915; 102723502; 100288966; 653269	1.21118	0.854704	-0.356473	-3.82863	0.000882961	0.038096	-0.630768
8077441	BHLHE40	BHLHE40	Hs.744856	8553	1.98719	1.63358	-0.353607	-4.00945	0.000565998	0.0292075	-0.216565
7976726	EVL	EVL	Hs.125867	51466	1.23051	0.878082	-0.352427	-5.5783	1.20151e-05	0.00476634	3.38403
7926105	GATA3	GATA3	Hs.524134	2625	2.38466	2.03253	-0.352138	-5.67452	9.5315e-06	0.00433118	3.59988
8107673	GRAMD3	GRAMD3	Hs.363558	65983	0.903232	1.25435	0.351121	4.31823	0.00026403	0.0197559	0.495385
8171921	DMD	DMD	Hs.495912	1756	0.582582	0.933564	0.350982	7.34236	2.03187e-07	0.000858605	7.15128
8021183	SCARNA17	SCARNA17	NA	677769	1.40778	1.75837	0.350588	4.59249	0.000134025	0.0142121	1.12949
8056201	RBMS1	RBMS1	Hs.470412; Hs.708357	5937	1.54807	1.89567	0.347592	3.64747	0.00137531	0.0470093	-1.0425
8043443	IGKC	IGKC	Hs.449609	3514	0.799567	1.14671	0.347139	3.72039	0.00115101	0.0430444	-0.877229
8136938	NA	NA	NA	NA	0.441169	0.78791	0.346742	4.97487	5.22332e-05	0.00836158	2.01115
8143599	NA	NA	NA	NA	0.441169	0.78791	0.346742	4.97487	5.22332e-05	0.00836158	2.01115
8040292	GREB1	GREB1	Hs.467733	9687	1.03065	0.684822	-0.34583	-4.57238	0.000140852	0.0146561	1.08301
7895416	NA	NA	NA	NA	1.51714	1.17318	-0.343961	-4.21015	0.000344895	0.0230906	0.245739
8023855	CYB5A	CYB5A	Hs.465413	1528	1.36527	1.02181	-0.343455	-4.0403	0.000524547	0.0281254	-0.145638
8127234	DST	DST	Hs.604915; Hs.669931; Hs.728928; Hs.735651	667	1.35153	1.69374	0.342213	7.11659	3.35222e-07	0.000858605	6.69408
8155359	NA	CNTNAP3B; CNTNAP3; CNTNAP3P2; LOC102725253	Hs.128474; Hs.521495; Hs.604441; Hs.521495; Hs.604441; Hs.521495; Hs.722375	728577; 79937; 643827; 102725253	0.341151	0.683214	0.342063	5.7207	8.53144e-06	0.00417752	3.70314
8123864	TFAP2A	TFAP2A	Hs.519880	7020	1.8247	1.48419	-0.340512	-5.04405	4.4078e-05	0.00768968	2.16993
8131614	AHR	AHR	Hs.171189	196	1.34476	1.68373	0.338964	4.80329	7.96651e-05	0.0109612	1.61622
8083839	GPR160	GPR160	Hs.231320	26996	1.07521	0.736828	-0.338384	-5.02467	4.62236e-05	0.00781273	2.12547
7999920	GP2	GP2	Hs.53985	2813	0.491138	0.152868	-0.33827	-4.1333	0.000416995	0.0251991	0.0684752
8043468	IGKC	IGKC	Hs.449609	3514	0.797521	1.12895	0.331432	3.90875	0.000725231	0.0340113	-0.447582
8033257	C3	C3	Hs.529053	718	0.964706	1.29521	0.330505	3.60205	0.00153618	0.0495641	-1.14507
8043474	IGKC	IGKC	Hs.449609	3514	1.19106	1.52118	0.330117	3.88405	0.000770622	0.0351018	-0.504113
7908409	RGS2	RGS2	Hs.78944	5997	0.372623	0.700683	0.32806	3.67059	0.00129989	0.0459108	-0.990162
8045321	NA	POTEKP; POTEE; POTEF; POTEJ; POTEM; POTEI	Hs.631267; Hs.686146; Hs.654289; Hs.558782; Hs.558829; Hs.580547	440915; 445582; 728378; 653781; 641455; 653269	1.86576	1.53828	-0.327483	-3.70189	0.00120424	0.0438747	-0.919212
7972983	NA	POTEG; POTEH; POTEM; POTEE; POTEF; POTEC; POTEJ; POTEB2; POTEB; POTED; POTEB3; POTEKP; LOC102723502; LOC100288966; POTEI	Hs.581075; Hs.742365; Hs.454726; Hs.711826; Hs.631267; Hs.686146; Hs.654289; Hs.558782; Hs.558829; Hs.580547; Hs.722659; Hs.442712; Hs.722659; Hs.722659; Hs.742365	404785; 23784; 641455; 445582; 728378; 388468; 653781; 100287399; 100996331; 317754; 102724631; 440915; 102723502; 100288966; 653269	1.08725	0.760204	-0.327046	-3.89219	0.00075536	0.0346511	-0.485488
7963427	KRT5	KRT5	Hs.433845	3852	0.793101	1.11999	0.326885	5.6471	1.01807e-05	0.00448794	3.53848
7916432	DHCR24	DHCR24	Hs.498727	1718	1.23478	0.911794	-0.322989	-4.09206	0.000461672	0.026504	-0.0265198
8043360	NA	IGK; IGKC	Hs.449609; Hs.449609; Hs.719895	50802; 3514	0.660602	0.982971	0.322369	4.71961	9.7921e-05	0.0123208	1.42316
8115851	STC2	STC2	Hs.233160	8614	1.36499	1.04274	-0.322252	-4.32426	0.000260123	0.0195515	0.509317
8138822	NA	NA	NA	NA	0.731272	0.409265	-0.322008	-4.94719	5.59091e-05	0.00878116	1.94753
8105778	PIK3R1	PIK3R1	Hs.132225; Hs.604502; Hs.734132	5295	1.68551	2.007	0.321495	5.74605	8.02869e-06	0.00411279	3.75971
8086607	LTF	LTF	Hs.529517	4057	0.274546	0.595715	0.321169	6.8378	6.278e-07	0.00135166	6.11875
8043480	IGKC	IGKC	Hs.449609	3514	0.736997	1.05763	0.320634	4.5505	0.00014868	0.0147773	1.03241
7974008	TTC6	TTC6	Hs.659936	319089	1.061	0.740873	-0.320123	-4.55091	0.000148527	0.0147773	1.03337
8091723	RARRES1	RARRES1	Hs.131269	5918	0.370333	0.690248	0.319914	5.05867	4.25257e-05	0.00764172	2.20346
8130556	NA	SOD2; LOC100129518	Hs.487046; Hs.712708	6648; 100129518	0.601859	0.921562	0.319703	6.18523	2.83269e-06	0.00254919	4.72777
8081386	NFKBIZ	NFKBIZ	Hs.319171	64332	0.813387	1.13208	0.318693	4.11077	0.000440842	0.0259562	0.0165666
7996027	CX3CL1	CX3CL1	Hs.531668	6376	0.497082	0.814473	0.317391	6.79279	6.95376e-07	0.001362	6.02478
8117120	ID4	ID4	Hs.519601; Hs.663469	3400	0.268881	0.584218	0.315337	5.51233	1.40894e-05	0.00490989	3.23548
8148040	MAL2	MAL2	Hs.201083	114569	1.53714	1.22218	-0.314964	-6.48251	1.41677e-06	0.00204263	5.36889
7892978	NA	NA	NA	NA	2.20469	2.51713	0.312438	4.11051	0.000441127	0.0259562	0.0159622
8051589	ATL2	ATL2	Hs.727652	64225	0.816789	1.12795	0.311157	5.41066	1.8022e-05	0.00555658	3.00573
7974029	TTC6	TTC6	Hs.659936	319089	1.12706	0.816508	-0.310549	-3.66737	0.00131014	0.0459198	-0.997455
8099912	SMIM14	SMIM14	Hs.205952; Hs.576320	201895	1.86067	1.55039	-0.310284	-4.26182	0.000303547	0.0214136	0.36504
7895832	NA	NA	NA	NA	0.98421	0.674977	-0.309232	-3.59641	0.00155738	0.0499097	-1.15778
8053801	NA	ANKRD36; ANKRD36C; ANKRD36B; ANKRD36BP2	Hs.532921; Hs.541894; Hs.646318; Hs.105323	375248; 400986; 57730; 645784	1.58287	1.89017	0.307302	5.14694	3.4261e-05	0.00696019	2.40552
7947156	MUC15	MUC15	Hs.407152	143662	0.061019	0.366348	0.305329	5.26049	2.59653e-05	0.0063107	2.66466
8063536	TFAP2C	TFAP2C	Hs.473152	7022	0.668827	0.97306	0.304233	5.27219	2.52353e-05	0.00630966	2.6913
8117054	CAP2	CAP2	Hs.132902	10486	0.990772	0.686673	-0.304099	-4.14897	0.000401167	0.0247364	0.104602
7923547	CHI3L1	CHI3L1	Hs.382202; Hs.733359	1116	0.666437	0.96928	0.302842	3.80778	0.000929304	0.0392678	-0.678354
8053735	IGKC	IGKC	Hs.449609	3514	0.717386	1.01898	0.301596	4.49429	0.000170841	0.0162593	0.902439
7978706	FOXA1	FOXA1	Hs.163484	3169	1.01777	0.716487	-0.301287	-5.91551	5.35804e-06	0.00364095	4.13602
8113433	EFNA5	EFNA5	Hs.288741	1946	0.474564	0.773834	0.29927	4.90576	6.19038e-05	0.00932674	1.85224
8020930	ELP2	ELP2	Hs.8739	55250	1.29975	1.0009	-0.298852	-4.43739	0.000196648	0.017231	0.770863
8111490	PRLR	PRLR	Hs.368587; Hs.602914	5618	1.11881	0.820919	-0.297895	-4.72027	9.77633e-05	0.0123208	1.42467
7987403	NA	NA	NA	NA	0.28309	0.580431	0.297341	4.96281	5.38044e-05	0.00853108	1.98342
7968789	RGCC	RGCC	Hs.507866	28984	0.705942	1.00199	0.296052	3.73874	0.0011005	0.0422644	-0.835535
8159963	NA	NA	NA	NA	0.797762	0.502587	-0.295174	-3.67596	0.00128296	0.0456397	-0.977999
8083494	MME	MME	Hs.307734	4311	0.591353	0.883403	0.292049	5.74782	7.9948e-06	0.00411279	3.76365
8054254	AFF3	AFF3	Hs.444414	3899	1.17958	0.889063	-0.290515	-5.19388	3.05475e-05	0.0065622	2.51277
7985442	NA	NA	NA	NA	0.362906	0.651208	0.288302	4.19515	0.000357917	0.0233276	0.211124
7990914	NA	NA	NA	NA	0.362914	0.651209	0.288296	4.19494	0.000358099	0.0233276	0.210648
7990963	NA	NA	NA	NA	0.362914	0.651209	0.288296	4.19494	0.000358099	0.0233276	0.210648
8019392	FASN	FASN	Hs.83190	2194	0.66408	0.377362	-0.286718	-4.06358	0.000495279	0.0274855	-0.092082
8025918	CNN1	CNN1	Hs.465929	1264	0.571722	0.857748	0.286026	5.20654	2.96175e-05	0.00653095	2.54167
8046086	CERS6	CERS6	Hs.506829; Hs.743222	253782	1.25347	0.967471	-0.286004	-3.96942	0.000624644	0.0309478	-0.308474
8071642	NA	NA	NA	NA	0.326583	0.612343	0.28576	3.70138	0.00120576	0.0438747	-0.92038
8152119	NCALD	NCALD	Hs.492427	83988	0.184584	0.46963	0.285046	6.31918	2.07041e-06	0.00211266	5.01814
8081431	ALCAM	ALCAM	Hs.591293; Hs.740441	214	1.91344	1.62994	-0.283492	-4.01579	0.000557215	0.0289657	-0.201982
7991234	MFGE8	MFGE8	Hs.3745	4240	0.389309	0.672532	0.283223	4.54389	0.000151128	0.0149321	1.01713
8150076	DUSP4	DUSP4	Hs.417962	1846	0.669542	0.386814	-0.282727	-6.35967	1.88402e-06	0.00211266	5.10543
8149380	NA	DEFB109P1B; DEFB109P1	Hs.721640; Hs.616079	641517; 245912	0.824451	1.1064	0.281952	3.6592	0.00133653	0.0462861	-1.01596
7932407	ST8SIA6	ST8SIA6	Hs.677766	338596	0.560123	0.280785	-0.279338	-4.00527	0.000571859	0.0293393	-0.22617
7955277	TMBIM6	TMBIM6	Hs.743965	7009	2.59764	2.31838	-0.279251	-5.11865	3.67157e-05	0.00727692	2.34083
8163775	MEGF9	MEGF9	Hs.744903	1955	0.976873	0.697987	-0.278885	-4.32584	0.000259109	0.0195515	0.512969
8125149	SLC44A4	SLC44A4	Hs.335355	80736	0.838392	0.559729	-0.278663	-4.8271	7.51275e-05	0.0106543	1.6711
8178653	SLC44A4	SLC44A4	Hs.335355	80736	0.838392	0.559729	-0.278663	-4.8271	7.51275e-05	0.0106543	1.6711
8179861	SLC44A4	SLC44A4	Hs.335355	80736	0.838392	0.559729	-0.278663	-4.8271	7.51275e-05	0.0106543	1.6711
7906400	IFI16	IFI16	Hs.380250	3428	0.802396	1.0803	0.277901	5.08463	3.99057e-05	0.00764172	2.26292
8058824	MREG	MREG	Hs.620391	55686	0.741784	0.465598	-0.276186	-4.25803	0.000306401	0.0215692	0.356296
7985569	NA	NA	NA	NA	0.290409	0.566511	0.276102	4.26376	0.000302092	0.0214016	0.369531
8120602	OGFRL1	OGFRL1	Hs.648434; Hs.656091	79627	1.26669	1.54159	0.274897	4.37577	0.000229016	0.0185537	0.628379
8168557	SH3BGRL	SH3BGRL	Hs.108029	6451	2.0046	1.73054	-0.274062	-4.08222	0.000473018	0.0267403	-0.049174
7903119	ABCD3	ABCD3	Hs.700576	5825	1.34235	1.06848	-0.273874	-4.08009	0.000475509	0.0267758	-0.0540764
8122261	NA	NA	NA	NA	1.08747	1.36107	0.273603	4.92249	5.94082e-05	0.00911573	1.89074
8042310	SLC1A4	SLC1A4	Hs.654352	6509	0.630992	0.358284	-0.272708	-3.94616	0.000661455	0.0320252	-0.361833
8167998	AR	AR	Hs.76704	367	1.20737	0.934859	-0.272508	-4.3678	0.000233576	0.0186062	0.609947
8152703	FBXO32	FBXO32	Hs.403933	114907	1.33908	1.61116	0.27208	4.73675	9.38681e-05	0.0121073	1.46271
8062532	ARHGAP40	ARHGAP40	Hs.451997	343578	0.445424	0.17357	-0.271853	-4.46594	0.000183244	0.0167623	0.836887
8124144	DEK	DEK	Hs.484813	7913	1.17208	1.44346	0.271375	5.8326	6.52796e-06	0.00375258	3.95233
7965048	NAP1L1	NAP1L1	Hs.524599; Hs.695185	4673	1.32547	1.59486	0.269399	5.02935	4.56963e-05	0.00781273	2.1362
8045933	TANK	TANK	Hs.132257	10010	0.641229	0.910337	0.269109	4.28057	0.000289798	0.0207961	0.408355
8052355	EFEMP1	EFEMP1	Hs.76224; Hs.732348	2202	0.858612	1.1277	0.269087	4.13345	0.000416835	0.0251991	0.0688329
8067844	NA	POTEC; POTED; POTEB3; LOC102723502; LOC100288966; POTEM; POTEB2; POTEB; POTEG; POTEE; POTEF; POTEH; POTEJ; POTEKP; POTEI	Hs.581075; Hs.742365; Hs.454726; Hs.711826; Hs.631267; Hs.686146; Hs.654289; Hs.558782; Hs.558829; Hs.580547; Hs.722659; Hs.442712; Hs.722659; Hs.722659; Hs.742365	388468; 317754; 102724631; 102723502; 100288966; 641455; 100287399; 100996331; 404785; 445582; 728378; 23784; 653781; 440915; 653269	0.829893	0.561191	-0.268702	-3.8951	0.000749969	0.0344913	-0.478818
8150698	SNAI2	SNAI2	Hs.360174	6591	0.985911	1.25109	0.26518	4.94317	5.64639e-05	0.00882666	1.93829
7986385	SYNM	SYNM	Hs.207106	23336	0.697419	0.962396	0.264976	5.26852	2.54624e-05	0.00630966	2.68293
7928671	TMEM254	TMEM254	Hs.169982	80195	0.910051	0.645377	-0.264673	-3.7959	0.00095675	0.0397218	-0.705423
7991104	NA	NA	NA	NA	0.428411	0.692713	0.264303	3.75723	0.00105182	0.0411543	-0.793493
7991169	NA	NA	NA	NA	0.428411	0.692713	0.264303	3.75723	0.00105182	0.0411543	-0.793493
8041644	PLEKHH2	PLEKHH2	Hs.164162	130271	0.616621	0.879893	0.263272	7.56159	1.25765e-07	0.000858605	7.58766
8048075	NA	NA	NA	NA	0.878665	0.615875	-0.26279	-3.80726	0.000930484	0.0392679	-0.679535
7950810	SYTL2	SYTL2	Hs.369520	54843	1.42074	1.15959	-0.261154	-3.79072	0.000968989	0.04008	-0.717244
8022428	NA	POTEC; POTEB3; LOC102723502; LOC100288966; POTED; POTEF; POTEB2; POTEB; POTEG; POTEE; POTEH; POTEM; POTEJ; POTEI	Hs.581075; Hs.742365; Hs.454726; Hs.711826; Hs.686146; Hs.654289; Hs.558782; Hs.558829; Hs.580547; Hs.722659; Hs.442712; Hs.722659; Hs.722659; Hs.742365	388468; 102724631; 102723502; 100288966; 317754; 728378; 100287399; 100996331; 404785; 445582; 23784; 641455; 653781; 653269	0.95546	0.69637	-0.25909	-3.94139	0.000669277	0.0320703	-0.372787
8154725	KRT18	KRT18	Hs.406013	3875	1.32514	1.06695	-0.258195	-4.22015	0.000336474	0.0227257	0.268829
7922474	KIAA0040	KIAA0040	Hs.518138	9674	0.813427	0.556117	-0.25731	-4.9248	5.90724e-05	0.00910617	1.89604
7953603	C1S	C1S	Hs.458355	716	0.757947	1.01081	0.252866	6.03754	4.01176e-06	0.0030359	4.40489
8080511	CACNA1D	CACNA1D	Hs.476358	776	0.502979	0.25104	-0.251939	-5.11528	3.70201e-05	0.00729383	2.33311
7985999	NA	NA	NA	NA	0.359949	0.611582	0.251633	3.62417	0.00145566	0.0481799	-1.09516
7896709	NA	NA	NA	NA	0.37537	0.626687	0.251317	4.03421	0.000532487	0.0284138	-0.159651
7910047	DNAH14	DNAH14	Hs.133977	127602	0.513806	0.262759	-0.251046	-4.06718	0.000490906	0.0273339	-0.0838075
8149534	ASAH1	ASAH1	Hs.527412; Hs.633993	427	1.32523	1.07483	-0.250405	-4.99785	4.9368e-05	0.00817814	2.06392
7892836	NA	NA	NA	NA	2.86428	2.61396	-0.250325	-4.05834	0.000501729	0.0275678	-0.104152
7892661	NA	NA	NA	NA	0.174164	-0.0761017	-0.250266	-4.26648	0.000300071	0.0213801	0.375801
8157038	SLC44A1	SLC44A1	Hs.573495	23446	1.02057	0.770394	-0.250178	-5.32959	2.19444e-05	0.00598919	2.82184
8162059	SLC28A3	SLC28A3	Hs.535966	64078	0.143071	0.392545	0.249474	4.3791	0.000227139	0.0185369	0.636075
8173755	ITM2A	ITM2A	Hs.17109; Hs.694944	9452	0.658805	0.907014	0.248209	4.36965	0.000232505	0.018593	0.614244
8045674	LYPD6	LYPD6	Hs.21929	130574	0.584621	0.337765	-0.246856	-4.18403	0.000367885	0.0234664	0.185469
7935002	SRP9	SRP9	Hs.511425; Hs.706900	6726	1.65084	1.40404	-0.246801	-4.19403	0.000358909	0.0233276	0.208539
8106098	MAP1B	MAP1B	Hs.335079	4131	0.586228	0.832445	0.246217	7.85208	6.72672e-08	0.000858605	8.15423
8108873	ARHGAP26	ARHGAP26	Hs.654668	23092	0.260845	0.505028	0.244183	5.8359	6.47672e-06	0.00375258	3.95966
7940028	SERPING1	SERPING1	Hs.384598	710	1.57966	1.82334	0.243678	4.18799	0.000364308	0.0233276	0.194595
8022711	DSC2	DSC2	Hs.95612	1824	0.771416	1.01465	0.243239	3.74718	0.00107802	0.0417983	-0.816362
7958000	CHPT1	CHPT1	Hs.293077	56994	1.54307	1.30001	-0.24306	-3.94179	0.000668607	0.0320703	-0.371854
7977452	LINC01296	LINC01296	Hs.474095; Hs.744284	642477	1.698	1.9409	0.242901	4.32436	0.000260063	0.0195515	0.509535
8031827	NA	ZNF587; ZNF417	Hs.642598; Hs.744891; Hs.567710	84914; 147687	1.74985	1.50709	-0.242757	-5.13658	3.51405e-05	0.00709135	2.38183
8090098	MYLK	MYLK	Hs.477375	4638	0.975128	1.21762	0.242497	4.56762	0.000142519	0.01472	1.072
8146967	CRISPLD1	CRISPLD1	Hs.436542	83690	0.204796	0.446868	0.242072	5.1027	3.81783e-05	0.00743405	2.3043
8122634	SAMD5	SAMD5	Hs.567973	389432	0.320126	0.560991	0.240865	5.35498	2.06309e-05	0.00577268	2.87949
8084766	TP63	TP63	Hs.137569	8626	0.674466	0.914686	0.24022	4.28632	0.000285709	0.0205915	0.421632
7919856	CERS2	CERS2	Hs.744017	29956	1.33054	1.09097	-0.23957	-3.77162	0.0010154	0.040695	-0.760744
8122856	NA	NA	NA	NA	0.580069	0.340783	-0.239286	-3.64224	0.00139293	0.0470998	-1.05431
8166447	PTCHD1	PTCHD1	Hs.319503	139411	0.0237555	0.262796	0.23904	6.31494	2.09101e-06	0.00211266	5.00897
8083592	NA	NA	NA	NA	1.08646	1.32533	0.238874	4.10734	0.000444585	0.0259774	0.0086757
7926545	PLXDC2	PLXDC2	Hs.99472; Hs.658134; Hs.733859	84898	0.877157	1.116	0.238847	5.88991	5.69446e-06	0.00371781	4.0794
7925531	AKT3	AKT3	Hs.498292	10000	0.752745	0.991533	0.238788	3.90623	0.000729731	0.0340783	-0.453342
7954077	KIAA1467	KIAA1467	Hs.132660	57613	0.66731	0.429789	-0.237522	-4.49126	0.000172126	0.0162593	0.89543
8046099	NOSTRIN	NOSTRIN	Hs.189780	115677	1.01865	0.781264	-0.23739	-3.88884	0.000761606	0.0348368	-0.493155
8131666	ITGB8	ITGB8	Hs.592171	3696	0.713377	0.950221	0.236844	3.80264	0.000941081	0.0395146	-0.690067
7912937	PADI2	PADI2	Hs.33455	11240	0.187068	0.42368	0.236612	3.84058	0.000857453	0.0377479	-0.603492
8069668	CYYR1	CYYR1	Hs.37445	116159	0.391189	0.627268	0.236079	4.09794	0.000455029	0.0262653	-0.0129942
7903414	NA	AMY2A; AMY1B; AMY1C; AMY1A; AMY2B; ACTG1P4	Hs.655232; Hs.599274; Hs.654437; Hs.655232; Hs.662103; Hs.655232; Hs.662103; Hs.654437; Hs.484588; Hs.721681	279; 277; 278; 276; 280; 648740	0.408197	0.643997	0.2358	7.87465	6.41043e-08	0.000858605	8.19771
8121850	HEY2	HEY2	Hs.144287	23493	0.124979	0.360419	0.235439	4.26563	0.000300704	0.0213801	0.373834
8155460	NA	CNTNAP3B; CNTNAP3; CNTNAP3P2; LOC102725253	Hs.128474; Hs.521495; Hs.604441; Hs.521495; Hs.604441; Hs.521495; Hs.722375	728577; 79937; 643827; 102725253	0.331041	0.566462	0.235421	5.82029	6.72264e-06	0.00375258	3.92498
7933194	CXCL12	CXCL12	Hs.522891	6387	1.2811	1.51638	0.23528	3.62043	0.00146898	0.0483804	-1.10361
7961371	DUSP16	DUSP16	Hs.536535	80824	1.19284	0.958308	-0.234536	-4.21451	0.000341198	0.0229265	0.255804
8056206	RBMS1	RBMS1	Hs.470412; Hs.708357	5937	0.728412	0.962589	0.234177	5.07904	4.04552e-05	0.00764172	2.25013
8063437	TSHZ2	TSHZ2	Hs.473117	128553	0.874947	1.10874	0.233796	4.43376	0.00019842	0.0173407	0.762473
8161044	TPM2	TPM2	Hs.300772	7169	1.04206	1.27567	0.23361	5.19768	3.02654e-05	0.00654382	2.52144
8157105	ZNF462	ZNF462	Hs.370379	58499	0.984228	1.21746	0.233233	5.57105	1.22268e-05	0.00476634	3.36774
8074168	LINC01296	LINC01296	Hs.474095; Hs.744284	642477	1.60977	1.84294	0.233172	4.30577	0.000272294	0.0201291	0.466576
8168727	NA	NA	NA	NA	0.166194	0.399286	0.233092	5.72819	8.37961e-06	0.00417752	3.71987
7950644	NA	NDUFC2; NDUFC2-KCTD14	Hs.407860; Hs.407860; Hs.709780	4718; 100532726	1.47539	1.24309	-0.232298	-5.58479	1.18284e-05	0.00476634	3.39863
7894813	NA	NA	NA	NA	2.3485	2.58024	0.231748	4.46877	0.000181969	0.0167435	0.843417
8171297	MID1	MID1	Hs.27695; Hs.460482; Hs.689953; Hs.738954	4281	0.293924	0.525323	0.231399	5.98707	4.52096e-06	0.00321551	4.2939
7953981	NA	ETV6; INO80D	Hs.504765; Hs.445036	2120; 54891	1.1407	1.37209	0.231392	5.31369	2.28098e-05	0.00602776	2.78571
7916024	TTC39A	TTC39A	Hs.112949	22996	0.652065	0.421782	-0.230283	-4.19521	0.000357868	0.0233276	0.211253
8078330	RBMS3	RBMS3	Hs.221436	27303	0.841048	1.07108	0.230032	4.86871	6.78113e-05	0.0100419	1.76696
7963410	NA	KRT6A; KRT6B; KRT6C; KRT5	Hs.433845; Hs.700779; Hs.708950; Hs.709234	3853; 3854; 286887; 3852	0.974469	1.20441	0.229938	4.23552	0.000323932	0.0223664	0.304315
8089835	FSTL1	FSTL1	Hs.269512	11167	0.995018	1.22451	0.229494	4.32323	0.000260788	0.0195573	0.506932
8129497	EPB41L2	EPB41L2	Hs.486470; Hs.708219	2037	0.731921	0.961298	0.229377	5.34692	2.10389e-05	0.00583778	2.8612
8020141	APCDD1	APCDD1	Hs.293274	147495	0.295605	0.524179	0.228574	4.01972	0.000551844	0.0288911	-0.19295
7930537	TCF7L2	TCF7L2	Hs.593995	6934	1.30847	1.53672	0.228253	4.67031	0.000110591	0.0129595	1.30931
8016387	PRR15L	PRR15L	Hs.368260	79170	0.529641	0.301587	-0.228054	-4.66909	0.000110925	0.0129595	1.30649
8124057	NA	NA	NA	NA	0.159474	-0.0684443	-0.227918	-3.7637	0.0010353	0.0408297	-0.778779
8052654	PELI1	PELI1	Hs.7886	57162	0.770191	0.998092	0.227901	6.05077	3.88825e-06	0.00302281	4.43392
7999674	MYH11	MYH11	Hs.460109	4629	0.685749	0.913596	0.227847	3.60508	0.00152488	0.0494427	-1.13823
8076757	CELSR1	CELSR1	Hs.252387	9620	0.481507	0.253821	-0.227685	-4.55277	0.000147846	0.0147773	1.03767
8091485	SIAH2	SIAH2	Hs.477959; Hs.692394	6478	0.704932	0.477309	-0.227624	-4.66075	0.000113232	0.0130333	1.28722
7964602	LRIG3	LRIG3	Hs.253736	121227	0.47671	0.704086	0.227376	4.57265	0.000140758	0.0146561	1.08363
7916783	NA	NA	NA	NA	-0.0661574	0.160867	0.227025	4.66342	0.000112488	0.0130333	1.2934
8031837	ZNF587	ZNF587	Hs.642598; Hs.744891	84914	1.69948	1.47248	-0.226995	-4.46827	0.000182194	0.0167435	0.842264
7923119	ZBTB41	ZBTB41	Hs.529439	360023	0.870035	0.644131	-0.225904	-4.88509	6.51332e-05	0.00972529	1.80466
8007919	NA	LRRC37A4P; LRRC37A2; LRRC37A; LRRC37A3; LRRC37BP1; LRRC37A6P; LRRC37B	Hs.579108; Hs.744157; Hs.744758; Hs.596756; Hs.514071; Hs.744157; Hs.568209; Hs.551962; Hs.744157; Hs.744758; Hs.631829; Hs.646568; Hs.744157; Hs.744758	55073; 474170; 9884; 374819; 147172; 387646; 114659	1.4814	1.70702	0.225623	5.87563	5.89153e-06	0.00372307	4.04775
8138553	FAM126A	FAM126A	Hs.85603	84668	0.415717	0.641279	0.225562	5.37083	1.98517e-05	0.00574784	2.91544
7907657	RALGPS2	RALGPS2	Hs.632485; Hs.657592	55103	0.896169	0.671305	-0.224863	-3.63618	0.00141368	0.0475469	-1.06802
8102877	CLGN	CLGN	Hs.86368	1047	0.304603	0.0798544	-0.224748	-4.41752	0.000206553	0.0175946	0.72491
8093494	CRIPAK	CRIPAK	Hs.26410	285464	1.55271	1.3286	-0.224111	-4.79488	8.13334e-05	0.0109967	1.59683
8043484	IGKC	IGKC	Hs.449609	3514	0.550471	0.774177	0.223706	4.55441	0.000147248	0.0147773	1.04146
8131600	TSPAN13	TSPAN13	Hs.364544	27075	1.00864	0.785996	-0.222645	-3.73297	0.00111615	0.0425221	-0.848654
7956120	ERBB3	ERBB3	Hs.118681; Hs.622058	2065	0.777777	0.555424	-0.222353	-4.653	0.000115418	0.0130333	1.26933
8111772	DAB2	DAB2	Hs.696631	1601	0.977735	1.19904	0.221304	5.22687	2.81842e-05	0.00649693	2.58803
7969288	OLFM4	OLFM4	Hs.508113	10562	0.12413	0.345161	0.221031	3.81388	0.000915498	0.0389813	-0.664432
8161563	IGKC	IGKC	Hs.449609	3514	0.552745	0.77373	0.220985	4.41099	0.000209914	0.0176367	0.709815
7894064	NA	NA	NA	NA	0.476126	0.25517	-0.220956	-3.77524	0.00100643	0.0406833	-0.752496
8099541	QDPR	QDPR	Hs.75438	5860	0.322122	0.101308	-0.220815	-3.80043	0.000946197	0.0395146	-0.695108
8156060	TLE4	TLE4	Hs.444213	7091	0.314129	0.534765	0.220636	5.55956	1.25704e-05	0.00476634	3.34189
8071737	NA	MIF; MIF-AS1	Hs.407995; Hs.632772	4282; 284889	0.9325	0.712331	-0.220169	-4.67152	0.000110262	0.0129595	1.3121
8167965	MSN	MSN	Hs.87752	4478	1.01285	1.23256	0.219712	4.66184	0.000112928	0.0130333	1.28974
7977801	NA	NA	NA	NA	0.498422	0.278773	-0.219649	-3.6164	0.00148344	0.0487602	-1.11269
8016245	NA	LRRC37A4P; LRRC37A3; LRRC37A2; LRRC37A; LRRC37BP1; LRRC37A6P; LRRC37B	Hs.579108; Hs.744157; Hs.744758; Hs.596756; Hs.514071; Hs.744157; Hs.568209; Hs.551962; Hs.744157; Hs.744758; Hs.631829; Hs.646568; Hs.744157; Hs.744758	55073; 374819; 474170; 9884; 147172; 387646; 114659	1.36661	1.58533	0.218717	6.51276	1.32109e-06	0.00199948	5.43345
8066528	PIGT	PIGT	Hs.437388	51604	0.90299	0.684515	-0.218474	-3.68907	0.00124257	0.0448057	-0.948303
7950307	UCP2	UCP2	Hs.80658	7351	0.804133	0.58571	-0.218423	-4.37372	0.000230178	0.018593	0.623649
8058627	ERBB4	ERBB4	Hs.390729	2066	0.95903	0.741076	-0.217954	-4.01667	0.000556019	0.0289657	-0.199978
7916372	TMEM59	TMEM59	Hs.118947; Hs.523262; Hs.558618; Hs.684693; Hs.689423	9528	1.96767	1.75041	-0.217257	-4.60505	0.000129932	0.0139111	1.15851
7961891	BHLHE41	BHLHE41	Hs.177841	79365	1.02737	1.24458	0.217217	3.91473	0.000714637	0.0335986	-0.433876
7926368	VIM	VIM	Hs.455493; Hs.691131	7431	1.99092	2.20806	0.21714	4.19962	0.000353987	0.0233276	0.221436
8145281	SLC25A37	SLC25A37	Hs.596025; Hs.658208; Hs.726050	51312	0.350451	0.567102	0.216652	5.75874	7.78847e-06	0.00411279	3.78799
8145766	NRG1	NRG1	Hs.453951; Hs.668810	3084	0.359553	0.576086	0.216534	4.96336	5.3731e-05	0.00853108	1.9847
8169504	SLC6A14	SLC6A14	Hs.522109	11254	-0.0349642	0.181007	0.215971	3.84447	0.000849289	0.0376048	-0.59459
8053715	NA	NA	NA	NA	0.339259	0.554329	0.21507	3.65594	0.0013472	0.0465541	-1.02334
7909422	NA	MIR205; MIR205HG	Hs.510543	406988; 642587	0.427408	0.641992	0.214584	4.49068	0.000172373	0.0162593	0.894089
7895974	NA	NA	NA	NA	2.36392	2.14956	-0.214359	-4.42	0.000205291	0.0175721	0.730641
8161288	NA	CNTNAP3B; CNTNAP3; CNTNAP3P2; LOC102725253	Hs.128474; Hs.521495; Hs.604441; Hs.521495; Hs.604441; Hs.521495; Hs.722375	728577; 79937; 643827; 102725253	0.303329	0.517503	0.214174	5.23882	2.7374e-05	0.00646435	2.61528
8113512	EPB41L4A	EPB41L4A	Hs.584954	64097	0.724203	0.510255	-0.213948	-3.64552	0.00138185	0.0470093	-1.0469
8180269	TATDN1	TATDN1	Hs.170568	83940	1.36665	1.58049	0.213841	4.20169	0.00035218	0.0233276	0.226217
8121861	NCOA7	NCOA7	Hs.171426	135112	0.281702	0.495499	0.213796	6.10283	3.43867e-06	0.00293583	4.54797
8068024	JAM2	JAM2	Hs.517227	58494	0.600209	0.813743	0.213534	5.36348	2.02089e-05	0.00575126	2.89879
7946321	NA	NA	NA	NA	0.422892	0.63641	0.213518	5.93625	5.10033e-06	0.00353803	4.18185
7895964	NA	NA	NA	NA	2.69915	2.91241	0.213266	3.62063	0.00146824	0.0483804	-1.10314
7939120	NA	RCN1; DKFZp686K1684	Hs.97887; Hs.523576	5954; 440034	1.18987	1.40302	0.213146	3.65436	0.00135239	0.0466637	-1.02691
8062981	PIGT	PIGT	Hs.437388	51604	1.14594	0.933007	-0.21293	-3.94575	0.000662133	0.0320252	-0.362787
7894808	NA	NA	NA	NA	0.523408	0.310941	-0.212466	-4.34475	0.000247273	0.0192399	0.556675
8099967	RBM47	RBM47	Hs.518727	54502	1.00393	0.791663	-0.212268	-4.86638	6.82013e-05	0.0100482	1.7616
8174654	KLHL13	KLHL13	Hs.348262	90293	0.366129	0.578038	0.211909	4.33535	0.000253086	0.0194631	0.534951
8170882	ATP6AP1	ATP6AP1	Hs.6551; Hs.633817	537	1.01058	0.798812	-0.211764	-4.82501	7.5515e-05	0.0106543	1.66628
8032834	LRG1	LRG1	Hs.655559	116844	0.619278	0.408369	-0.21091	-4.01318	0.000560813	0.0290863	-0.207984
8161580	NA	NA	NA	NA	0.519823	0.730688	0.210865	4.62547	0.00012354	0.013576	1.2057
7983274	NA	PDIA3; PDIA3P1	Hs.591095; Hs.658566	2923; 171423	1.41374	1.20359	-0.210149	-3.65926	0.00133633	0.0462861	-1.01582
8091537	IGSF10	IGSF10	Hs.58561	285313	0.454788	0.664467	0.209679	4.45293	0.000189234	0.0169903	0.806806
7981601	NA	IGHA1; IGHM; IGHG1; IGHD; IGHV4-31; IGHA2; MIR8071-1; MIR8071-2; IGH	Hs.699841; Hs.699841; Hs.699841; Hs.510635; Hs.510635; Hs.510635; Hs.510635	3493; 3507; 3500; 3495; 28396; 3494; 102465871; 102466889; 3492	0.407737	0.616183	0.208446	4.65145	0.000115862	0.0130333	1.26574
8056151	PLA2R1	PLA2R1	Hs.410477	22925	0.396587	0.604903	0.208316	5.64454	1.02437e-05	0.00448794	3.53273
7938035	TRIM22	TRIM22	Hs.501778; Hs.684559; Hs.733231	10346	0.94676	1.15365	0.206887	4.29503	0.000279618	0.0204625	0.441773
8065089	KIF16B	KIF16B	Hs.101774	55614	0.801512	0.594711	-0.206801	-3.87973	0.000778846	0.0353796	-0.513996
8022612	ZNF521	ZNF521	Hs.116935	25925	0.396398	0.60314	0.206742	5.00825	4.81241e-05	0.00805221	2.08779
7932796	SVIL	SVIL	Hs.499209	6840	0.715652	0.922361	0.206709	5.17286	3.21575e-05	0.00682601	2.46476
8088680	EOGT	EOGT	Hs.518059	285203	0.484786	0.690834	0.206048	5.36721	2.0027e-05	0.0057486	2.90724
8125843	SPDEF	SPDEF	Hs.485158	25803	0.735981	0.529987	-0.205994	-5.22285	2.84621e-05	0.00649693	2.57886
8083166	TRPC1	TRPC1	Hs.250687; Hs.684389	7220	0.205243	0.411003	0.20576	5.24907	2.66984e-05	0.00644187	2.63864
8097080	SYNPO2	SYNPO2	Hs.655519	171024	0.645241	0.850236	0.204995	5.19977	3.01114e-05	0.00654382	2.52621
8090152	NA	ROPN1B; ROPN1	Hs.567516; Hs.733553; Hs.663128	152015; 54763	-0.0381777	0.166781	0.204958	4.41611	0.000207273	0.0175946	0.721656
7918323	SORT1	SORT1	Hs.485195; Hs.703487	6272	1.0071	0.802635	-0.204463	-3.9313	0.000686094	0.0326355	-0.395907
7894547	NA	NA	NA	NA	-0.0374658	0.166851	0.204317	4.38612	0.000223226	0.0183525	0.652322
7987248	NA	GOLGA8B; GOLGA8A; GOLGA8DP; GOLGA8CP; GOLGA8EP; NXF3	Hs.182982; Hs.720151; Hs.60386; Hs.454647; Hs.592025; Hs.720151; Hs.592025; Hs.454647; Hs.510812; Hs.592025	440270; 23015; 100132979; 729786; 390535; 56000	1.18103	1.38501	0.203983	4.22715	0.000330702	0.0225935	0.284992
8152522	ENPP2	ENPP2	Hs.190977	5168	0.389037	0.592704	0.203666	5.20317	2.98626e-05	0.00654169	2.53396
8119076	NA	NA	NA	NA	0.616	0.819324	0.203324	6.75741	7.53689e-07	0.0013942	5.95071
8120067	SLC25A27	SLC25A27	Hs.40510	9481	0.455255	0.658416	0.203161	4.4074	0.000211784	0.017718	0.701524
7971950	DACH1	DACH1	Hs.129452	1602	0.715522	0.51291	-0.202612	-3.73304	0.00111596	0.0425221	-0.8485
7909745	KCTD3	KCTD3	Hs.335139	51133	1.31591	1.11345	-0.202459	-4.16294	0.000387558	0.0242427	0.136824
8053599	NA	WBP1; INO80B-WBP1; INO80B	Hs.516114; Hs.410786; Hs.410786	23559; 100532735; 83444	1.41537	1.21325	-0.202117	-4.46751	0.000182536	0.0167435	0.840509
8091546	TMEM14E	TMEM14E	Hs.632562	645843	0.645173	0.847171	0.201998	4.49343	0.000171205	0.0162593	0.900449
7944867	NA	NA	NA	NA	1.99158	1.78968	-0.201901	-3.79527	0.000958231	0.0397338	-0.706862
8155192	GLIPR2	GLIPR2	Hs.493819	152007	0.426781	0.628568	0.201786	5.67042	9.62572e-06	0.00433118	3.59071
7933312	NA	ANXA8; ANXA8L1; LOC102725207	Hs.535306; Hs.744068; Hs.705389	653145; 728113; 102725207	0.116118	0.317778	0.201661	5.27081	2.53207e-05	0.00630966	2.68815
7895245	NA	NA	NA	NA	0.108037	0.309616	0.201579	3.66832	0.00130713	0.0459108	-0.995318
7929026	ACTA2-AS1	ACTA2-AS1	Hs.713690	100132116	0.88633	1.08767	0.201339	5.0551	4.28996e-05	0.00764172	2.19527
7990151	PKM	PKM	Hs.534770	5315	1.70884	1.50812	-0.200718	-4.33229	0.000255014	0.0194631	0.52786
8007828	MAPT	MAPT	Hs.101174	4137	0.68928	0.48859	-0.20069	-4.55097	0.000148505	0.0147773	1.03351
7893005	NA	NA	NA	NA	0.165534	0.366219	0.200685	3.64605	0.00138006	0.0470093	-1.0457
7944275	TMEM25	TMEM25	Hs.564188	84866	0.793974	0.593335	-0.20064	-3.6002	0.0015431	0.0495952	-1.14924
7965359	ATP2B1	ATP2B1	Hs.506276	490	0.875641	1.07559	0.199946	4.24676	0.000315056	0.0219925	0.330271
8176026	FLNA	FLNA	Hs.195464	2316	0.864356	1.0631	0.198742	4.56193	0.000144537	0.01472	1.05885
7906852	UHMK1	UHMK1	Hs.127310	127933	1.13393	0.935366	-0.198562	-4.755	8.97362e-05	0.0117636	1.50484
8096425	CCSER1	CCSER1	Hs.654735	401145	0.144541	0.342868	0.198328	6.46589	1.4723e-06	0.00204263	5.33338
8001102	NA	NA	NA	NA	0.70853	0.90672	0.19819	4.37663	0.000228529	0.0185537	0.630369
8016438	HOXB2	HOXB2	Hs.514289	3212	0.434903	0.236743	-0.19816	-4.20962	0.00034535	0.0230906	0.244508
7915733	PRDX1	PRDX1	Hs.180909; Hs.731900	5052	1.25889	1.06135	-0.197536	-4.18407	0.000367848	0.0234664	0.185563
8039687	ZNF552	ZNF552	Hs.560727	79818	0.858542	0.661084	-0.197459	-3.60336	0.00153129	0.0495319	-1.14212
7895562	NA	NA	NA	NA	0.0900546	0.287468	0.197413	4.34707	0.000245862	0.0192171	0.562022
8121916	RSPO3	RSPO3	Hs.135254	84870	-0.000546808	0.19666	0.197207	4.81916	7.66105e-05	0.0106798	1.65281
7974316	FRMD6	FRMD6	Hs.434914	122786	0.707045	0.903783	0.196739	4.17823	0.000373193	0.0236689	0.172093
7995583	CHD9	CHD9	Hs.59159; Hs.622347	80205	1.00717	1.20382	0.196642	5.2104	2.93401e-05	0.00653095	2.55046
8150206	LSM12	LSM12	Hs.355570	124801	1.27323	1.07661	-0.196625	-3.59795	0.00155158	0.0497716	-1.15432
8150830	LYPLA1	LYPLA1	Hs.744046	10434	0.688113	0.491592	-0.196521	-4.36224	0.00023681	0.0187293	0.597094
8061013	ISM1	ISM1	Hs.559353	140862	0.231003	0.427419	0.196416	4.36912	0.000232815	0.018593	0.612999
8047487	FZD7	FZD7	Hs.173859	8324	0.578693	0.774613	0.19592	4.61782	0.000125895	0.013744	1.18804
7939056	BBOX1	BBOX1	Hs.591996	8424	-2.71878e-05	0.195715	0.195742	4.45289	0.000189252	0.0169903	0.806716
8043377	NA	WBP1; INO80B-WBP1; INO80B	Hs.516114; Hs.410786; Hs.410786	23559; 100532735; 83444	1.50507	1.30941	-0.19566	-4.288	0.000284522	0.0205915	0.425525
8138363	SOSTDC1	SOSTDC1	Hs.648106	25928	0.316626	0.512282	0.195656	4.47564	0.0001789	0.0166392	0.859326
8006820	LASP1	LASP1	Hs.741156	3927	1.40295	1.20745	-0.195493	-4.07758	0.00047847	0.0267758	-0.0598687
8096845	EGF	EGF	Hs.419815	1950	0.149863	0.345265	0.195402	3.63215	0.00142762	0.0478223	-1.07712
7901993	CACHD1	CACHD1	Hs.443891	57685	0.366318	0.5608	0.194482	4.41329	0.000208723	0.0175946	0.715136
8031097	NDUFA3	NDUFA3	Hs.198269	4696	0.82088	0.626484	-0.194397	-5.46084	1.59583e-05	0.00526104	3.11925
8058552	IDH1	IDH1	Hs.593422	3417	0.985402	0.791358	-0.194044	-4.55849	0.000145772	0.0147773	1.05088
7894927	NA	NA	NA	NA	0.935013	0.741016	-0.193998	-3.6742	0.00128848	0.0457037	-0.981985
8129837	IL20RA	IL20RA	Hs.445868	53832	0.602147	0.408421	-0.193727	-3.85744	0.00082267	0.0367191	-0.564954
7904881	NA	PDIA3; PDIA3P1	Hs.591095; Hs.658566	2923; 171423	1.43508	1.24139	-0.19369	-3.61331	0.00149466	0.0489841	-1.11968
8161945	RASEF	RASEF	Hs.129136	158158	0.674547	0.481278	-0.193269	-4.13392	0.000416351	0.0251991	0.069917
8024323	REEP6	REEP6	Hs.76277	92840	0.472757	0.279577	-0.19318	-5.41687	1.77528e-05	0.00555658	3.01978
8121768	PKIB	PKIB	Hs.741340; Hs.744965	5570	0.56709	0.374019	-0.193071	-4.42042	0.000205074	0.0175721	0.731628
8049187	EFHD1	EFHD1	Hs.516769; Hs.744624	80303	1.01848	0.826743	-0.191733	-5.15719	3.3413e-05	0.00686761	2.42895
7973446	DHRS4-AS1	DHRS4-AS1	Hs.569361	55449	0.862828	0.67137	-0.191458	-6.33999	1.97235e-06	0.00211266	5.06304
8043114	TCF7L1	TCF7L1	Hs.516297	83439	0.678252	0.869278	0.191026	5.52541	1.3651e-05	0.00490989	3.26497
8066117	SAMHD1	SAMHD1	Hs.580681	25939	0.814289	1.00516	0.190875	4.08894	0.000465249	0.0265719	-0.0337223
8021584	SERPINB5	SERPINB5	Hs.55279	5268	0.433244	0.623677	0.190433	4.01905	0.000552758	0.0288935	-0.194493
8149358	NA	DEFB109P1B; DEFB109P1	Hs.721640; Hs.616079	641517; 245912	0.7338	0.923922	0.190123	3.6082	0.00151335	0.0493449	-1.13119
8024909	KDM4B	KDM4B	Hs.654816	23030	0.360152	0.170096	-0.190056	-5.84796	6.29304e-06	0.00375258	3.98643
8058221	TRAK2	TRAK2	Hs.152774	66008	0.834781	0.644921	-0.18986	-4.02733	0.000541594	0.0287615	-0.175466
8129876	PBOV1	PBOV1	Hs.302016	59351	0.642966	0.453346	-0.18962	-3.61889	0.00147449	0.0485139	-1.10708
8021181	SCARNA17	SCARNA17	NA	677769	0.514594	0.704184	0.189591	3.69296	0.00123079	0.0445939	-0.939464
8062312	MYL9	MYL9	Hs.504687	10398	1.43761	1.62716	0.189543	4.22222	0.000334759	0.0227045	0.273602
8162502	FBP1	FBP1	Hs.494496	2203	0.752349	0.562914	-0.189435	-3.94541	0.000662683	0.0320252	-0.363561
7986639	LOC642131	LOC642131	NA	642131	0.30241	0.490508	0.188098	5.12208	3.6409e-05	0.00725934	2.34867
8115147	NA	CD74; ROS1	Hs.436568; Hs.1041	972; 6098	2.20825	2.39632	0.188071	4.00954	0.000565866	0.0292075	-0.216347
8141076	PON2	PON2	Hs.744912	5445	1.2064	1.01838	-0.188022	-4.4479	0.000191601	0.0170776	0.795177
7906900	DDR2	DDR2	Hs.275757; Hs.593833	4921	0.447579	0.63526	0.187681	4.81891	7.66576e-05	0.0106798	1.65223
8110932	SEMA5A	SEMA5A	Hs.27621	9037	0.761836	0.948619	0.186783	4.95583	5.47353e-05	0.00863754	1.96738
7970287	LAMP1	LAMP1	Hs.494419	3916	1.6623	1.47554	-0.186753	-3.62569	0.00145026	0.0481561	-1.09171
8116831	TFAP2A-AS1	TFAP2A-AS1	Hs.661431	100130275	0.360906	0.174237	-0.186669	-4.48765	0.000173668	0.0162657	0.88709
7961604	PLCZ1	PLCZ1	Hs.97542; Hs.743832	89869	0.213678	0.400254	0.186576	5.57011	1.22547e-05	0.00476634	3.36561
7975932	TMEM63C	TMEM63C	Hs.22452	57156	0.321514	0.135382	-0.186132	-5.40669	1.81966e-05	0.00555658	2.99673
8157300	BSPRY	BSPRY	Hs.614517	54836	0.32475	0.138874	-0.185875	-5.72294	8.48573e-06	0.00417752	3.70815
7961524	ERP27	ERP27	Hs.162143	121506	0.479652	0.29417	-0.185483	-3.60311	0.0015322	0.0495319	-1.14267
8159732	EHMT1-IT1	EHMT1-IT1	Hs.721002	643210	0.662443	0.477133	-0.185309	-3.90536	0.000731299	0.0341037	-0.455342
8011713	CXCL16	CXCL16	Hs.745037	58191	0.611189	0.796222	0.185033	3.60535	0.00152388	0.0494427	-1.13763
8133089	ZNF92	ZNF92	Hs.9521	168374	0.587611	0.402593	-0.185018	-4.56187	0.00014456	0.01472	1.0587
7990054	UACA	UACA	Hs.108049	55075	0.765296	0.949359	0.184063	4.15237	0.000397807	0.0246204	0.112454
7969736	FARP1	FARP1	Hs.403917; Hs.709933; Hs.729583	10160	1.02865	0.844608	-0.184043	-3.75874	0.00104793	0.0410989	-0.790053
8070182	RCAN1	RCAN1	Hs.282326	1827	0.553945	0.737873	0.183928	5.16544	3.27461e-05	0.0068558	2.4478
8103206	FBXW7	FBXW7	Hs.561245; Hs.717081	55294	0.387828	0.571716	0.183888	6.29764	2.17714e-06	0.00211266	4.97161
8081710	SIDT1	SIDT1	Hs.591291	54847	0.64125	0.457754	-0.183496	-4.02309	0.000547282	0.02889	-0.185209
8130499	DYNLT1	DYNLT1	Hs.445999	6993	1.33869	1.1552	-0.183492	-3.62697	0.00144573	0.0481386	-1.08882
8045499	HNMT	HNMT	Hs.42151	3176	0.937688	0.754475	-0.183214	-4.4421	0.000194372	0.0172003	0.781751
7903425	NA	AMY2A; AMY1B; AMY1C; AMY1A; AMY2B; ACTG1P4	Hs.655232; Hs.599274; Hs.654437; Hs.655232; Hs.662103; Hs.655232; Hs.662103; Hs.654437; Hs.484588; Hs.721681	279; 277; 278; 276; 280; 648740	0.280688	0.463715	0.183027	7.12834	3.26542e-07	0.000858605	6.71808
7903440	NA	AMY2A; AMY1B; AMY1C; AMY1A; AMY2B; ACTG1P4	Hs.655232; Hs.599274; Hs.654437; Hs.655232; Hs.662103; Hs.655232; Hs.662103; Hs.654437; Hs.484588; Hs.721681	279; 277; 278; 276; 280; 648740	0.280688	0.463715	0.183027	7.12834	3.26542e-07	0.000858605	6.71808
7918134	NA	AMY2A; AMY1B; AMY1C; AMY1A; AMY2B; ACTG1P4	Hs.655232; Hs.599274; Hs.654437; Hs.655232; Hs.662103; Hs.655232; Hs.662103; Hs.654437; Hs.484588; Hs.721681	279; 277; 278; 276; 280; 648740	0.280688	0.463715	0.183027	7.12834	3.26542e-07	0.000858605	6.71808
7900159	DNALI1	DNALI1	Hs.406050	7802	0.66466	0.482017	-0.182643	-4.10957	0.000442151	0.0259562	0.0137985
7932554	ARHGAP21	ARHGAP21	Hs.524195	57584	0.882267	1.06472	0.182457	4.62691	0.000123101	0.0135726	1.20903
8043697	NA	ANKRD36B; ANKRD36; ANKRD36C; ANKRD36BP2	Hs.532921; Hs.541894; Hs.646318; Hs.105323	57730; 375248; 400986; 645784	1.82952	2.01174	0.182223	4.76199	8.82026e-05	0.0116082	1.52096
7910099	SRP9	SRP9	Hs.511425; Hs.706900	6726	1.40919	1.22708	-0.182112	-3.65229	0.00135923	0.0467357	-1.03159
8144742	MICU3	MICU3	Hs.403594	286097	0.135605	0.317515	0.18191	5.22923	2.80222e-05	0.00649693	2.59342
8121578	NT5DC1	NT5DC1	Hs.520341	221294	0.842072	0.660309	-0.181764	-3.70794	0.00118659	0.0436575	-0.905505
8101728	FAM13A	FAM13A	Hs.97270; Hs.714536	10144	0.627006	0.808645	0.181639	5.55832	1.26083e-05	0.00476634	3.33908
8005879	SLC13A2	SLC13A2	Hs.102307	9058	0.106212	0.287222	0.18101	5.05583	4.28238e-05	0.00764172	2.19693
7895235	NA	NA	NA	NA	0.835175	0.654314	-0.180861	-3.7704	0.00101843	0.040758	-0.76351
8082965	MRAS	MRAS	Hs.527021; Hs.735125	22808	0.500967	0.681753	0.180786	4.82179	7.6117e-05	0.0106798	1.65885
7931281	FANK1	FANK1	Hs.352591	92565	0.471192	0.290454	-0.180738	-4.41365	0.000208536	0.0175946	0.715972
7987279	NA	GOLGA8B; GOLGA8A; GOLGA8DP; GOLGA8CP; GOLGA8EP; NXF3	Hs.182982; Hs.720151; Hs.60386; Hs.454647; Hs.592025; Hs.720151; Hs.592025; Hs.454647; Hs.510812; Hs.592025	440270; 23015; 100132979; 729786; 390535; 56000	1.21593	1.39664	0.180713	4.1375	0.000412693	0.0251991	0.078156
8112940	SSBP2	SSBP2	Hs.102735	23635	0.829759	1.01034	0.180585	5.31895	2.252e-05	0.00602776	2.79766
8115346	ATOX1	ATOX1	Hs.125213	475	0.970643	0.790159	-0.180484	-3.68455	0.00125636	0.0450301	-0.958548
7981078	SERPINA11	SERPINA11	Hs.145890	256394	0.527121	0.346713	-0.180407	-4.54931	0.000149118	0.0147773	1.02966
8138888	PDE1C	PDE1C	Hs.728862	5137	0.2129	0.393194	0.180294	6.30795	2.12539e-06	0.00211266	4.99388
7899615	SERINC2	SERINC2	Hs.270655	347735	0.989281	0.809294	-0.179987	-3.72672	0.00113333	0.0427365	-0.862844
7948455	MS4A6A	MS4A6A	Hs.523702; Hs.744932	64231	0.604846	0.784733	0.179887	4.7409	9.29116e-05	0.0120377	1.4723
8082261	NA	ROPN1B; ROPN1	Hs.567516; Hs.733553; Hs.663128	152015; 54763	0.022658	0.201505	0.178847	3.8092	0.000926063	0.0392417	-0.675105
7996954	NFAT5	NFAT5	Hs.371987	10725	1.39944	1.57789	0.178451	4.38197	0.000225534	0.0184511	0.642705
7992732	ZG16B	ZG16B	Hs.105887	124220	1.24608	1.06825	-0.177829	-4.00897	0.00056666	0.0292075	-0.217654
7999217	ROGDI	ROGDI	Hs.459795	79641	0.835444	0.657684	-0.17776	-5.0253	4.61523e-05	0.00781273	2.12692
8166805	ATP6AP2	ATP6AP2	Hs.495960	10159	1.09569	0.918097	-0.177596	-5.20948	2.94057e-05	0.00653095	2.54837
8029914	C5AR2	C5AR2	Hs.534412	27202	0.323949	0.146745	-0.177204	-5.21269	2.91768e-05	0.00653095	2.55568
8096556	METAP1	METAP1	Hs.480364	23173	0.680317	0.857383	0.177066	3.85166	0.000834428	0.0370947	-0.578161
8168674	NA	NA	NA	NA	0.381708	0.204997	-0.176711	-4.64273	0.000118385	0.0131686	1.24559
8038670	KLK5	KLK5	Hs.50915	25818	0.522362	0.698975	0.176614	6.07517	3.67054e-06	0.00298093	4.48741
8095870	CCNG2	CCNG2	Hs.740456	901	1.26166	1.08556	-0.176102	-3.70231	0.00120302	0.0438747	-0.918274
8080964	GXYLT2	GXYLT2	Hs.710275	727936	0.252822	0.428219	0.175397	5.20897	2.94427e-05	0.00653095	2.5472
7912196	NA	NA	NA	NA	0.899364	0.724068	-0.175296	-4.32554	0.000259304	0.0195515	0.512265
8101304	RASGEF1B	RASGEF1B	Hs.591696	153020	0.167973	0.342465	0.174492	4.98997	5.0332e-05	0.00829656	2.04583
8150978	CA8	CA8	Hs.654388	767	0.646775	0.472327	-0.174448	-3.66872	0.00130584	0.0459108	-0.994405
8069795	CLDN8	CLDN8	Hs.162209	9073	0.25283	0.427222	0.174392	4.7096	0.00010037	0.0124702	1.40005
8145736	NRG1	NRG1	Hs.453951; Hs.668810	3084	0.328463	0.502557	0.174094	4.23461	0.00032466	0.0223664	0.302217
8180297	RPL4	RPL4	Hs.186350; Hs.644628	6124	2.52712	2.70096	0.173839	3.85216	0.00083341	0.0370947	-0.577026
7946401	ST5	ST5	Hs.117715	6764	0.774455	0.948273	0.173819	4.33131	0.000255628	0.0194631	0.525611
7969414	KLF5	KLF5	Hs.508234	688	0.333618	0.50739	0.173772	4.78664	8.30039e-05	0.0111434	1.57781
8126018	STK38	STK38	Hs.409578	11329	0.593044	0.7667	0.173656	4.02085	0.000550312	0.02889	-0.190357
8123315	QKI	QKI	Hs.510324	9444	0.749114	0.922387	0.173273	5.90501	5.49355e-06	0.00365837	4.1128
7914809	KIAA0319L	KIAA0319L	Hs.456507; Hs.683078	79932	1.10509	0.932045	-0.173048	-5.02647	4.60199e-05	0.00781273	2.1296
7959205	MLEC	MLEC	Hs.744910	9761	1.03439	0.861468	-0.172926	-4.79465	8.13807e-05	0.0109967	1.59629
8123342	FGFR1OP	FGFR1OP	Hs.487175	11116	0.554918	0.382123	-0.172795	-4.56899	0.000142037	0.01472	1.07517
7933877	JMJD1C	JMJD1C	Hs.413416	221037	1.12301	1.29519	0.172184	4.18868	0.000363684	0.0233276	0.196195
7975344	SLC39A9	SLC39A9	Hs.432690	55334	0.815452	0.643336	-0.172115	-3.94182	0.000668569	0.0320703	-0.371801
7963054	TUBA1A	TUBA1A	Hs.654422	7846	1.55777	1.72984	0.172078	4.02069	0.000550538	0.02889	-0.190739
8008547	TOM1L1	TOM1L1	Hs.153504	10040	1.13255	0.960692	-0.171854	-3.60057	0.00154171	0.0495952	-1.14841
7894087	NA	NA	NA	NA	2.56413	2.39307	-0.171055	-6.2771	2.28417e-06	0.00211266	4.92718
7952641	ARHGAP32	ARHGAP32	Hs.440379	9743	1.04061	0.869688	-0.170926	-3.64417	0.00138641	0.0470093	-1.04995
8155754	MAMDC2	MAMDC2	Hs.547172	256691	0.310461	0.480988	0.170527	5.40595	1.82294e-05	0.00555658	2.99505
7916969	ZRANB2	ZRANB2	Hs.194718	9406	1.75137	1.92184	0.170468	5.04573	4.38969e-05	0.00768968	2.17378
8163908	GGTA1P	GGTA1P	Hs.97469	2681	0.173516	0.343797	0.170281	5.53561	1.33186e-05	0.0048733	3.28796
8106923	NA	NR2F1; NR2F2	Hs.519445; Hs.347991	7025; 7026	0.394921	0.564813	0.169892	4.00345	0.000574431	0.0294259	-0.230354
7960744	NA	C1R; C1RL	Hs.524224; Hs.631730	715; 51279	0.99879	1.16798	0.169189	3.73163	0.00111982	0.0425646	-0.851706
8017843	SLC16A6	SLC16A6	Hs.42645	9120	0.44144	0.272789	-0.168651	-3.88811	0.000762965	0.0348484	-0.494816
8112439	CCDC125	CCDC125	Hs.654850	202243	0.804916	0.636469	-0.168447	-4.08478	0.000470043	0.0267082	-0.0432871
7993624	SYT17	SYT17	Hs.258326	51760	0.459927	0.291734	-0.168194	-5.05696	4.27053e-05	0.00764172	2.19952
7907135	SFT2D2	SFT2D2	Hs.645435	375035	0.326275	0.494039	0.167763	3.89987	0.000741241	0.0341568	-0.467917
8055261	NA	WTH3DI; RAB6C; RAB6A	Hs.503222; Hs.591552; Hs.591552; Hs.645670	150786; 84084; 5870	1.47616	1.30859	-0.167568	-3.65357	0.001355	0.0467053	-1.02869
7993126	ABAT	ABAT	Hs.336768	18	0.407998	0.240712	-0.167286	-4.55413	0.000147351	0.0147773	1.04081
8117045	RBM24	RBM24	Hs.519904	221662	0.143628	-0.023596	-0.167224	-4.28936	0.000283566	0.0205915	0.428668
7970892	N4BP2L1	N4BP2L1	Hs.732118	90634	0.503044	0.670121	0.167077	4.39583	0.00021793	0.01813	0.674772
8164013	STRBP	STRBP	Hs.287659; Hs.694157	55342	0.90821	0.741591	-0.16662	-4.36229	0.00023678	0.0187293	0.597212
7965022	KRR1	KRR1	Hs.645517	11103	0.909255	1.07572	0.166465	4.198	0.000355404	0.0233276	0.217705
8020724	DSG1	DSG1	Hs.2633	1828	-0.0376027	0.128644	0.166247	4.07815	0.000477795	0.0267758	-0.0585515
7905581	S100A1	S100A1	Hs.515715	6271	0.0919663	0.258136	0.16617	4.38984	0.000221184	0.0182748	0.660916
8099438	LINC00504	LINC00504	Hs.551051; Hs.617329	201853	0.824843	0.658699	-0.166145	-4.26218	0.000303273	0.0214136	0.365884
8048889	FBXO36	FBXO36	Hs.140666	130888	0.454235	0.288312	-0.165923	-4.98658	5.07536e-05	0.00832484	2.03802
8151074	PDE7A	PDE7A	Hs.527119	5150	0.464333	0.630251	0.165917	4.2007	0.000353042	0.0233276	0.223932
7965123	PPP1R12A	PPP1R12A	Hs.49582	4659	1.03393	1.19975	0.165817	4.22217	0.000334802	0.0227045	0.273481
7986446	ALDH1A3	ALDH1A3	Hs.459538; Hs.612155	220	0.250086	0.415867	0.165781	3.94123	0.00066954	0.0320703	-0.373152
7991453	FAM174B	FAM174B	Hs.27373; Hs.702316	400451	0.754823	0.58908	-0.165742	-4.26956	0.000297792	0.0213238	0.382928
8123651	TUBB2B	TUBB2B	Hs.300701	347733	0.257461	0.423053	0.165592	4.71905	9.80575e-05	0.0123208	1.42186
8083352	SELT	SELT	Hs.369052	51714	1.29885	1.13341	-0.16544	-4.56412	0.000143759	0.01472	1.0639
7991386	CIB1	CIB1	Hs.715556	10519	0.725605	0.560818	-0.164787	-4.14571	0.000404406	0.0247984	0.0970922
8036473	PPP1R14A	PPP1R14A	Hs.631569	94274	0.107625	0.272412	0.164787	4.9094	6.13526e-05	0.00928572	1.86061
8042052	NA	RPS27A; MIR4426	Hs.311640; Hs.546292; Hs.743392	6233; 100616345	2.47568	2.64042	0.164738	4.17888	0.000372597	0.0236689	0.173585
8081171	CRYBG3	CRYBG3	Hs.733378	131544	0.300309	0.464854	0.164545	4.50563	0.000166116	0.01594	0.928673
8094169	CPEB2	CPEB2	Hs.656937	132864	0.830699	0.666171	-0.164528	-4.59804	0.0001322	0.0140635	1.14232
8089596	CFAP44	CFAP44	Hs.584936	55779	0.874635	0.710402	-0.164233	-3.96056	0.000638428	0.0313074	-0.328815
8016018	SLC25A39	SLC25A39	Hs.744880	51629	0.482561	0.318611	-0.16395	-4.21526	0.000340566	0.0229265	0.257537
8029507	PVRL2	PVRL2	Hs.655455	5819	0.560161	0.396216	-0.163945	-4.45627	0.00018768	0.0169815	0.814517
7970569	SACS	SACS	Hs.159492	26278	0.14298	0.30692	0.16394	4.61124	0.000127961	0.0138334	1.17281
8056343	COBLL1	COBLL1	Hs.470457; Hs.744314	22837	0.677987	0.841603	0.163616	4.67096	0.000110413	0.0129595	1.31082
7908125	RGL1	RGL1	Hs.497148	23179	0.498227	0.661589	0.163362	5.04366	4.41202e-05	0.00768968	2.16903
7896485	NA	NA	NA	NA	3.15142	3.3142	0.162776	4.08094	0.000474523	0.0267758	-0.0521395
8067942	MIR99A	MIR99A	NA	407055	0.420898	0.583602	0.162705	3.95853	0.000641625	0.0313258	-0.333471
7920258	S100A6	S100A6	Hs.275243	6277	0.647991	0.810653	0.162662	3.97419	0.000617363	0.0307947	-0.297545
8095080	NA	PDGFRA; FIP1L1	Hs.74615; Hs.624245	5156; 81608	0.580654	0.743159	0.162505	4.20723	0.000347391	0.0231805	0.239004
7977933	SLC7A8	SLC7A8	Hs.596643	23428	0.84304	0.680676	-0.162364	-5.06133	4.22503e-05	0.00764172	2.20953
8147439	PLEKHF2	PLEKHF2	Hs.29724	79666	0.765792	0.60367	-0.162122	-4.82614	7.5306e-05	0.0106543	1.66888
8131927	MPP6	MPP6	Hs.533355; Hs.563501; Hs.594275	51678	0.0973336	0.259446	0.162113	4.23787	0.000322057	0.0223407	0.309738
8180144	RGL2	RGL2	Hs.509622	5863	0.623435	0.461323	-0.162111	-5.26416	2.57345e-05	0.00630966	2.673
8178955	RGL2	RGL2	Hs.509622	5863	0.623435	0.461332	-0.162103	-5.26357	2.57715e-05	0.00630966	2.67166
8050427	FAM49A	FAM49A	Hs.467769	81553	0.29275	0.454803	0.162053	4.82634	7.52677e-05	0.0106543	1.66935
7972336	DZIP1	DZIP1	Hs.656580; Hs.742077	22873	0.196087	0.358094	0.162007	5.58103	1.19361e-05	0.00476634	3.39018
8020762	DSG3	DSG3	Hs.1925	1830	0.298172	0.460166	0.161994	3.73011	0.00112397	0.0426173	-0.855144
7947934	MTCH2	MTCH2	Hs.269944	23788	1.19304	1.03138	-0.161651	-4.05225	0.000509313	0.027575	-0.118148
8132515	BLVRA	BLVRA	Hs.488143	644	0.399402	0.238102	-0.1613	-3.61387	0.00149261	0.0489651	-1.11841
8007850	NA	LRRC37A2; LRRC37A; LRRC37A3; LRRC37A6P; LRRC37A4P; LRRC37BP1; LRRC37B	Hs.579108; Hs.744157; Hs.744758; Hs.596756; Hs.514071; Hs.744157; Hs.568209; Hs.551962; Hs.744157; Hs.744758; Hs.631829; Hs.646568; Hs.744157; Hs.744758	474170; 9884; 374819; 387646; 55073; 147172; 114659	1.62551	1.78646	0.160949	6.00638	4.3188e-06	0.00319562	4.3364
8007867	NA	LRRC37A2; LRRC37A; LRRC37A3; LRRC37A6P; LRRC37A4P; LRRC37BP1; LRRC37B	Hs.579108; Hs.744157; Hs.744758; Hs.596756; Hs.514071; Hs.744157; Hs.568209; Hs.551962; Hs.744157; Hs.744758; Hs.631829; Hs.646568; Hs.744157; Hs.744758	474170; 9884; 374819; 387646; 55073; 147172; 114659	1.67513	1.83604	0.160916	6.08566	3.58078e-06	0.00298073	4.51039
8045136	NA	WTH3DI; RAB6C; RAB6A	Hs.503222; Hs.591552; Hs.591552; Hs.645670	150786; 84084; 5870	1.26494	1.10467	-0.160268	-3.66153	0.00132895	0.0462526	-1.01068
8007885	NSF	NSF	Hs.431279	4905	0.660283	0.50025	-0.160033	-3.76523	0.00103142	0.0408297	-0.775288
7952290	TRIM29	TRIM29	Hs.504115	23650	0.567183	0.72699	0.159807	3.95859	0.00064153	0.0313258	-0.333333
8146500	LYN	LYN	Hs.491767; Hs.545418	4067	0.0874917	0.247022	0.159531	5.45035	1.63689e-05	0.00534347	3.09554
7930162	WBP1L	WBP1L	Hs.500897; Hs.693257; Hs.707763	54838	0.805375	0.646039	-0.159336	-4.6528	0.000115477	0.0130333	1.26885
8002403	MTSS1L	MTSS1L	Hs.432387	92154	0.507394	0.66615	0.158756	4.65833	0.000113909	0.0130333	1.28165
8157463	C9orf91	C9orf91	Hs.522357	203197	0.255528	0.0970037	-0.158524	-5.67766	9.45975e-06	0.00433118	3.60692
8052689	SPRED2	SPRED2	Hs.59332	200734	1.04654	0.888018	-0.158518	-3.73601	0.00110789	0.0423549	-0.841756
8168531	GPR174	GPR174	Hs.326713	84636	0.13881	0.297105	0.158295	3.9466	0.000660739	0.0320252	-0.360824
7951144	CCDC82	CCDC82	Hs.525088	79780	0.304737	0.462438	0.157701	5.59531	1.15323e-05	0.00476634	3.42227
8066745	ZNF334	ZNF334	Hs.147041	55713	0.339563	0.497054	0.157491	4.28708	0.000285174	0.0205915	0.423384
7975626	NA	NA	NA	NA	0.89253	0.735262	-0.157268	-3.83851	0.000861806	0.0377573	-0.608204
8135514	IFRD1	IFRD1	Hs.7879; Hs.744747	3475	0.482093	0.639026	0.156932	5.3971	1.86249e-05	0.00555658	2.97501
7983157	TMEM62	TMEM62	Hs.511175	80021	0.626668	0.469847	-0.156821	-3.72149	0.00114792	0.0429946	-0.874727
7975607	ACOT4	ACOT4	Hs.49433	122970	-0.0565296	-0.213045	-0.156516	-4.47191	0.000180562	0.0167004	0.850681
8134789	NA	PILRB; STAG3L5P-PVRIG2P-PILRB; MIR6840	Hs.632314; Hs.521075; Hs.632314	29990; 101752399; 102466747	0.957876	0.801509	-0.156368	-5.04162	4.43409e-05	0.00768968	2.16437
8083652	LOC100287290	LOC100287290	Hs.729204	100287290	0.182388	0.33861	0.156222	3.88452	0.00076974	0.0351018	-0.503047
8122426	PHACTR2	PHACTR2	Hs.102471	9749	0.366036	0.522185	0.156149	5.04325	4.41641e-05	0.00768968	2.1681
8125687	RGL2	RGL2	Hs.509622	5863	0.547267	0.391141	-0.156127	-5.31492	2.2742e-05	0.00602776	2.78849
8042291	AFTPH	AFTPH	Hs.655167	54812	1.12215	0.966287	-0.155859	-4.34469	0.000247309	0.0192399	0.556537
8081686	BOC	BOC	Hs.591318	91653	0.232257	0.387614	0.155357	5.06015	4.23727e-05	0.00764172	2.20683
7922121	ANKRD36BP1	ANKRD36BP1	Hs.537067	84832	0.407718	0.56303	0.155313	3.62168	0.00146451	0.0483672	-1.10078
8060758	PRNP	PRNP	Hs.472010; Hs.610285; Hs.721670	5621	0.8911	1.04629	0.155187	5.70423	8.87523e-06	0.00428288	3.66634
7896484	NA	NA	NA	NA	0.1813	0.336441	0.155142	4.57825	0.000138824	0.0145818	1.09658
8056113	NA	LY75-CD302; LY75; CD302	Hs.153563; Hs.130014; Hs.153563; Hs.153563	100526664; 4065; 9936	0.308189	0.463219	0.15503	4.68958	0.000105453	0.0127683	1.35382
8168589	ZNF711	ZNF711	Hs.326801	7552	0.185553	0.340386	0.154833	4.77347	8.57417e-05	0.0113291	1.54744
8041179	CLIP4	CLIP4	Hs.122927	79745	0.315376	0.470162	0.154786	3.72832	0.00112891	0.0426184	-0.859219
8142646	IQUB	IQUB	Hs.159650	154865	0.147889	-0.00667487	-0.154564	-5.31864	2.25369e-05	0.00602776	2.79696
8028311	SPINT2	SPINT2	Hs.31439	10653	0.617683	0.463174	-0.154509	-4.19462	0.00035839	0.0233276	0.209892
8051275	CAPN13	CAPN13	Hs.660911	92291	0.324524	0.170138	-0.154385	-3.801	0.000944875	0.0395146	-0.693808
8055624	ZEB2	ZEB2	Hs.34871	9839	0.413898	0.568216	0.154318	4.85269	7.05402e-05	0.010347	1.73005
8003667	SERPINF1	SERPINF1	Hs.532768	5176	0.401106	0.555268	0.154162	4.16548	0.000385132	0.0242415	0.142687
7965941	GLT8D2	GLT8D2	Hs.631650	83468	0.482434	0.636468	0.154034	4.53003	0.000156394	0.015287	0.985092
8132860	EGFR	EGFR	Hs.488293; Hs.605083	1956	0.279967	0.433997	0.154029	5.58464	1.18327e-05	0.00476634	3.39829
8058509	PLEKHM3	PLEKHM3	Hs.159188; Hs.709906	389072	0.370297	0.524082	0.153785	3.70458	0.00119636	0.0438714	-0.913117
7903980	C1orf162	C1orf162	Hs.288010	128346	0.577642	0.731418	0.153777	4.55676	0.000146397	0.0147773	1.04688
7942118	MYEOV	MYEOV	Hs.523848	26579	0.385256	0.538326	0.153071	3.64437	0.00138573	0.0470093	-1.0495
8059854	ARL4C	ARL4C	Hs.111554; Hs.730678	10123	0.261854	0.414787	0.152933	5.39199	1.88574e-05	0.00555658	2.96343
7987385	MEIS2	MEIS2	Hs.510989	4212	0.143348	0.296054	0.152706	3.96886	0.000625517	0.0309478	-0.309775
7979524	TMEM30B	TMEM30B	Hs.146180	161291	0.297166	0.144485	-0.152681	-3.8211	0.000899422	0.0385276	-0.647952
8124828	FLOT1	FLOT1	Hs.179986	10211	1.28868	1.13605	-0.152626	-5.27673	2.4958e-05	0.00630966	2.70163
8178419	FLOT1	FLOT1	Hs.179986	10211	1.28868	1.13605	-0.152626	-5.27673	2.4958e-05	0.00630966	2.70163
8179688	FLOT1	FLOT1	Hs.179986	10211	1.28868	1.13605	-0.152626	-5.27673	2.4958e-05	0.00630966	2.70163
7908204	HMCN1	HMCN1	Hs.58877	83872	0.20515	0.357749	0.152598	4.37188	0.000231227	0.018593	0.619397
8091458	SERP1	SERP1	Hs.713956	27230	1.34692	1.19472	-0.152202	-3.80899	0.000926535	0.0392417	-0.675579
8115302	FAT2	FAT2	Hs.591255	2196	0.266378	0.418354	0.151976	4.30003	0.000276186	0.0203455	0.453313
7945232	ADAMTS15	ADAMTS15	Hs.534221	170689	0.412993	0.261161	-0.151831	-4.06082	0.000498661	0.0275355	-0.0984298
7973840	ARHGAP5	ARHGAP5	Hs.592313	394	1.22053	1.3722	0.151673	5.08241	4.01232e-05	0.00764172	2.25784
7973936	NA	PSMA6; KIAA0391	Hs.446260; Hs.458487; Hs.739309	5687; 9692	0.871727	0.720292	-0.151435	-4.81089	7.81879e-05	0.0108476	1.63374
8039068	NDUFV2	NDUFV2	Hs.464572	4729	1.08528	0.933935	-0.151345	-4.11015	0.000441514	0.0259562	0.0151443
8121911	CENPW	CENPW	Hs.486401	387103	0.0130478	0.164103	0.151055	4.10382	0.00044847	0.0260606	0.000554834
8102979	NA	NA	NA	NA	0.176977	0.32803	0.151053	3.62518	0.00145206	0.0481561	-1.09286
8006906	ERBB2	ERBB2	Hs.446352	2064	0.654366	0.503334	-0.151033	-5.59706	1.14839e-05	0.00476634	3.42619
7936661	PRDX3	PRDX3	Hs.523302	10935	0.856153	0.705427	-0.150726	-3.73179	0.00111937	0.0425646	-0.85133
8121257	PRDM1	PRDM1	Hs.436023	639	0.313222	0.463848	0.150626	5.14669	3.42815e-05	0.00696019	2.40496
7978776	MIS18BP1	MIS18BP1	Hs.732769	55320	0.692329	0.842836	0.150508	5.49523	1.4684e-05	0.0049891	3.19692
7983650	SLC27A2	SLC27A2	Hs.11729	11001	0.0974882	-0.0527846	-0.150273	-4.10633	0.000445695	0.0259774	0.00634866
8081657	CD200	CD200	Hs.79015	4345	0.440509	0.590771	0.150262	4.38424	0.000224267	0.0183926	0.647974
7936064	NT5C2	NT5C2	Hs.97439	22978	0.649019	0.799223	0.150204	4.68172	0.000107518	0.0129595	1.33567
8042867	NA	WBP1; INO80B-WBP1; INO80B	Hs.516114; Hs.410786; Hs.410786	23559; 100532735; 83444	1.35406	1.20442	-0.149646	-4.05603	0.000504598	0.027575	-0.109471
7896243	NA	NA	NA	NA	2.35469	2.20512	-0.149577	-4.67667	0.000108868	0.0129595	1.324
8127629	COX7A2	COX7A2	Hs.70312	1347	1.26019	1.11125	-0.148944	-3.69135	0.00123567	0.0446734	-0.943136
8146468	RP1	RP1	Hs.732820	6101	0.0279953	-0.120937	-0.148932	-4.14117	0.000408967	0.0250319	0.086623
7970737	FLT3	FLT3	Hs.507590	2322	0.20412	0.0551944	-0.148925	-4.08282	0.000472317	0.0267403	-0.0477908
8135774	PTPRZ1	PTPRZ1	Hs.489824	5803	0.0870206	0.23577	0.148749	3.61266	0.00149702	0.049013	-1.12114
7924207	PTPN14	PTPN14	Hs.193557	5784	0.559813	0.708489	0.148676	3.81201	0.000919706	0.0391104	-0.668697
8171229	PNPLA4	PNPLA4	Hs.264	8228	0.458587	0.309994	-0.148593	-3.82231	0.000896769	0.0385276	-0.645204
8134680	ZKSCAN1	ZKSCAN1	Hs.615360; Hs.633338; Hs.743424	7586	1.04167	0.893208	-0.14846	-3.71476	0.00116696	0.0431695	-0.890011
8151768	RUNX1T1	RUNX1T1	Hs.368431; Hs.739194	862	0.260439	0.408589	0.14815	5.16456	3.28165e-05	0.0068558	2.44579
7904907	BCL9	BCL9	Hs.415209	607	0.683983	0.536581	-0.147402	-3.74064	0.0010954	0.0422148	-0.831223
7901765	HOOK1	HOOK1	Hs.378836	51361	0.382939	0.236107	-0.146833	-4.65687	0.000114321	0.0130333	1.27827
7966534	NA	RPL6; YLPM1	Hs.546283; Hs.744897; Hs.531111	6128; 56252	3.40174	3.54794	0.14619	3.714	0.00116912	0.0431695	-0.89173
8128075	NA	NA	NA	NA	0.255749	0.401859	0.14611	3.83175	0.000876233	0.038081	-0.623652
7894475	NA	NA	NA	NA	1.35379	1.20777	-0.146024	-3.80065	0.000945674	0.0395146	-0.694595
8059413	DOCK10	DOCK10	Hs.46578	55619	0.586521	0.7324	0.145879	4.0216	0.000549298	0.02889	-0.188637
8121825	RNF217	RNF217	Hs.368639; Hs.656715	154214	0.428425	0.574235	0.145809	4.35226	0.000242722	0.0190825	0.574038
8047097	GLS	GLS	Hs.116448; Hs.737608	2744	0.470789	0.616292	0.145503	4.06193	0.000497299	0.0275355	-0.0958794
8168018	YIPF6	YIPF6	Hs.82719	286451	0.737764	0.592344	-0.145419	-4.44196	0.000194439	0.0172003	0.781426
8068422	DOPEY2	DOPEY2	Hs.204575	9980	0.410849	0.26547	-0.145379	-4.90231	6.24308e-05	0.00936378	1.84431
8022170	NA	RPL6; YLPM1	Hs.546283; Hs.744897; Hs.531111	6128; 56252	3.38073	3.5256	0.144869	3.63439	0.00141984	0.0476098	-1.07206
8143221	ATP6V0A4	ATP6V0A4	Hs.98967	50617	-0.055507	0.0893407	0.144848	3.78391	0.00098528	0.0404517	-0.732746
8021208	ME2	ME2	Hs.233119	4200	0.464548	0.609348	0.144801	4.07788	0.000478109	0.0267758	-0.0591633
8008493	LUC7L3	LUC7L3	Hs.130293	51747	1.87147	2.01612	0.144649	3.66247	0.00132589	0.0462526	-1.00854
8046048	CSRNP3	CSRNP3	Hs.470479	80034	0.17945	0.323922	0.144472	3.94337	0.000666013	0.0320703	-0.368232
7961365	MANSC1	MANSC1	Hs.591145	54682	0.641477	0.497268	-0.144209	-3.99417	0.000587717	0.0298766	-0.251672
7917516	NA	GBP1; GBP3; GBP1P1	Hs.62661; Hs.720167; Hs.661968	2633; 2635; 400759	0.569874	0.713862	0.143987	4.02319	0.000547152	0.02889	-0.184988
8003607	C17orf97	C17orf97	Hs.499607	400566	0.554711	0.410811	-0.1439	-4.16583	0.000384804	0.0242415	0.143483
7951977	NA	FXYD6; FXYD6-FXYD2	Hs.744850; Hs.744850	53826; 100533181	0.850267	0.993937	0.14367	3.98939	0.000594672	0.0300924	-0.26264
7918794	AMPD1	AMPD1	Hs.89570	270	-0.0616581	0.0819676	0.143626	5.09668	3.87446e-05	0.00750045	2.29054
8022666	CHST9	CHST9	Hs.44584; Hs.706552	83539	-0.00398549	0.139504	0.14349	4.05451	0.000506487	0.027575	-0.112957
8112072	CCNO	CCNO	Hs.3041	10309	0.215525	0.0721177	-0.143407	-4.56611	0.000143054	0.01472	1.0685
8020058	NDUFV2	NDUFV2	Hs.464572	4729	1.17894	1.03554	-0.143403	-3.6775	0.00127815	0.0456148	-0.974512
7985023	NA	NA	NA	NA	0.660546	0.803846	0.143299	5.0694	4.14225e-05	0.00764172	2.22804
8002729	GLG1	GLG1	Hs.109731	2734	0.953816	1.09696	0.143141	4.98062	5.15011e-05	0.00836158	2.02435
8101971	PPP3CA	PPP3CA	Hs.435512	5530	0.693692	0.836494	0.142802	3.77508	0.00100683	0.0406833	-0.752865
8160168	FREM1	FREM1	Hs.50850	158326	0.378092	0.520811	0.142719	3.84051	0.000857595	0.0377479	-0.603647
7927915	STOX1	STOX1	Hs.37636	219736	0.304459	0.161802	-0.142658	-3.90292	0.00073569	0.0341174	-0.460916
7893113	NA	NA	NA	NA	1.62424	1.76684	0.142601	3.86126	0.000814988	0.0364501	-0.556221
8075992	SOX10	SOX10	Hs.376984	6663	0.281167	0.423723	0.142555	4.79368	8.15744e-05	0.0109967	1.59406
8044391	MERTK	MERTK	Hs.306178	10461	0.442402	0.584429	0.142027	4.31328	0.000267282	0.0199098	0.483941
7999889	GDE1	GDE1	Hs.512607	51573	0.666704	0.524869	-0.141835	-3.82034	0.00090111	0.0385276	-0.649697
8168691	DIAPH2	DIAPH2	Hs.226483	1730	0.256372	0.398041	0.141669	4.47244	0.000180325	0.0167004	0.851905
7985268	FAH	FAH	Hs.73875	2184	0.479083	0.337463	-0.14162	-4.6207	0.000125004	0.0136916	1.19469
8105121	GHR	GHR	Hs.125180; Hs.684632; Hs.688223	2690	0.323179	0.464766	0.141587	3.68277	0.00126181	0.0451768	-0.962567
8120335	FAM83B	FAM83B	Hs.152423	222584	0.220677	0.362185	0.141508	4.04521	0.000518234	0.0278317	-0.134344
8116020	LMAN2	LMAN2	Hs.75864	10960	0.58895	0.447657	-0.141293	-3.81402	0.000915186	0.0389813	-0.664115
7895084	NA	NA	NA	NA	0.646675	0.505576	-0.141099	-3.60421	0.00152811	0.0494956	-1.14019
7933204	C10orf10	C10orf10	Hs.93675	11067	0.431116	0.571743	0.140627	5.06418	4.19553e-05	0.00764172	2.21608
8161568	NA	NA	NA	NA	0.363193	0.503199	0.140006	4.36327	0.000236208	0.0187293	0.599472
7927307	NA	ANXA8; ANXA8L1; LOC102725207	Hs.535306; Hs.744068; Hs.705389	653145; 728113; 102725207	0.0602126	0.200161	0.139949	5.46824	1.5675e-05	0.00521932	3.13597
8168500	PGK1	PGK1	Hs.78771	5230	0.778058	0.638446	-0.139612	-4.15684	0.000393447	0.0244414	0.122743
7929511	ENTPD1	ENTPD1	Hs.576612	953	0.504259	0.64371	0.139451	4.04558	0.000517767	0.0278317	-0.133504
7989277	MYO1E	MYO1E	Hs.654506	4643	0.463791	0.60235	0.138559	5.51781	1.3904e-05	0.00490989	3.24784
8106271	NSA2	NSA2	Hs.482526	10412	1.34432	1.48272	0.138398	4.09756	0.000455447	0.0262653	-0.0138516
8040340	LPIN1	LPIN1	Hs.467740; Hs.739141	23175	0.450893	0.589254	0.13836	6.82282	6.49507e-07	0.00135166	6.08751
7948839	NXF1	NXF1	Hs.523739; Hs.601546	10482	1.26991	1.13163	-0.138282	-3.7201	0.00115183	0.0430444	-0.87789
7946860	ABCC8	ABCC8	Hs.54470	6833	0.394235	0.256105	-0.13813	-4.44786	0.000191623	0.0170776	0.795074
8037913	NAPA	NAPA	Hs.730799; Hs.744881	8775	0.638216	0.50057	-0.137646	-4.1549	0.000395333	0.0245129	0.118277
8043621	ARID5A	ARID5A	Hs.920	10865	0.286215	0.42376	0.137545	4.67852	0.000108373	0.0129595	1.32826
7961083	CLEC2B	CLEC2B	Hs.85201	9976	0.275976	0.412967	0.136991	3.82958	0.000880907	0.038093	-0.628602
7927681	BICC1	BICC1	Hs.100261; Hs.158745; Hs.633222	80114	0.294708	0.431693	0.136985	3.87692	0.000784246	0.0354797	-0.520429
7942332	FOLR1	FOLR1	Hs.73769	2348	0.237481	0.374356	0.136875	3.83761	0.000863721	0.0377915	-0.61027
7983648	NA	NA	NA	NA	0.0972904	0.23409	0.136799	3.75494	0.00105772	0.0412215	-0.798695
8154449	CNTLN	CNTLN	Hs.435381	54875	0.154146	0.290774	0.136629	4.6919	0.000104853	0.0127419	1.35916
8045736	FMNL2	FMNL2	Hs.654630	114793	0.261174	0.397527	0.136353	4.48709	0.000173908	0.0162657	0.8858
8044417	TMEM87B	TMEM87B	Hs.656298	84910	0.65041	0.514261	-0.136148	-4.37211	0.000231099	0.018593	0.619916
8113250	ERAP1	ERAP1	Hs.666524	51752	0.647804	0.783816	0.136011	4.2266	0.000331154	0.0225935	0.283717
7982269	NA	NA	NA	NA	0.161376	0.297282	0.135906	4.78341	8.36669e-05	0.0111434	1.57036
7987025	NA	NA	NA	NA	0.161376	0.297282	0.135906	4.78341	8.36669e-05	0.0111434	1.57036
8161632	PTAR1	PTAR1	Hs.744192	375743	0.416456	0.552299	0.135843	4.42491	0.000202813	0.017539	0.741996
7895374	NA	NA	NA	NA	3.51952	3.38383	-0.135694	-4.41382	0.000208452	0.0175946	0.716349
8034084	AP1M2	AP1M2	Hs.18894	10053	0.345308	0.20964	-0.135668	-4.34258	0.000248603	0.0192505	0.551661
7929032	FAS	FAS	Hs.244139; Hs.667309	355	0.615368	0.750823	0.135455	4.93684	5.73499e-05	0.00892327	1.92372
7902495	NEXN	NEXN	Hs.612385	91624	0.492072	0.627461	0.135389	3.78105	0.000992222	0.0404517	-0.739274
8096314	PKD2	PKD2	Hs.181272	5311	0.274288	0.408976	0.134688	4.74687	9.15545e-05	0.0119082	1.48607
8020702	TAF4B	TAF4B	Hs.369519	6875	-0.0268334	0.107526	0.134359	4.23104	0.000327542	0.0224407	0.293962
8164521	SH3GLB2	SH3GLB2	Hs.460238	56904	1.02399	0.889729	-0.134263	-4.29384	0.000280442	0.0204778	0.439021
7970577	MIPEP	MIPEP	Hs.507498	4285	0.442725	0.308595	-0.134131	-4.13067	0.000419707	0.0252712	0.0624231
8138045	EIF2AK1	EIF2AK1	Hs.520205	27102	0.940016	0.805995	-0.134021	-3.70911	0.0011832	0.0435809	-0.902848
8129231	FAM184A	FAM184A	Hs.443789	79632	0.246078	0.379636	0.133558	4.49163	0.000171969	0.0162593	0.896287
8004694	CYB5D1	CYB5D1	Hs.27475	124637	0.833331	0.699994	-0.133337	-3.66519	0.00131713	0.046116	-1.00239
8145829	ZNF703	ZNF703	Hs.288042; Hs.726062; Hs.744591	80139	0.632586	0.499628	-0.132958	-3.84043	0.000857756	0.0377479	-0.603821
7992337	HN1L	HN1L	Hs.513261	90861	0.644893	0.512174	-0.132718	-4.19331	0.000359547	0.0233276	0.20688
7894723	NA	NA	NA	NA	3.26548	3.13277	-0.132702	-3.7657	0.00103022	0.0408297	-0.774209
8068238	IFNAR2	IFNAR2	Hs.708195	3455	0.227249	0.359855	0.132606	3.97947	0.000609386	0.0305124	-0.285424
8149208	NA	OR7E125P; OR7E154P; LOC650293; OR7E2P; OR7E91P; OR7E5P	Hs.741959; Hs.327033; Hs.350816; Hs.457899; Hs.457899; Hs.535167	389616; 403296; 650293; 8587; 79315; 219445	1.19109	1.32346	0.132366	4.22015	0.000336479	0.0227257	0.268813
8065550	NA	NA	NA	NA	0.782879	0.915059	0.13218	3.69182	0.00123425	0.0446704	-0.942065
8067932	MIR99AHG	MIR99AHG	Hs.473394	388815	0.109675	0.241802	0.132127	3.66936	0.00130381	0.0459108	-0.992958
8063000	WFDC2	WFDC2	Hs.2719	10406	0.648829	0.516841	-0.131988	-3.98705	0.000598113	0.0301291	-0.268017
7946988	HPS5	HPS5	Hs.437599	11234	0.359147	0.491052	0.131906	4.12235	0.000428423	0.0257031	0.0432379
7907090	LOC100128751	LOC100128751	Hs.655565	100128751	0.599944	0.731795	0.131851	3.65203	0.00136009	0.0467357	-1.03217
7961339	LRP6	LRP6	Hs.584775; Hs.658913	4040	0.844234	0.975827	0.131593	4.69649	0.000103669	0.0127207	1.36978
7997128	IL34	IL34	Hs.461214	146433	0.43598	0.567455	0.131475	6.59898	1.08311e-06	0.00182812	5.61671
8017736	CEP112	CEP112	Hs.408676	201134	0.1349	0.266315	0.131416	4.97825	5.18021e-05	0.00836158	2.0189
8037408	KCNN4	KCNN4	Hs.10082	3783	0.0806161	0.211802	0.131186	4.19813	0.000355292	0.0233276	0.218
7982535	C15orf41	C15orf41	Hs.48348	84529	0.145059	0.275565	0.130506	3.90634	0.000729537	0.0340783	-0.453095
8017867	FAM20A	FAM20A	Hs.268874	54757	0.139778	0.270208	0.130429	3.73599	0.00110794	0.0423549	-0.841799
8018038	ABCA5	ABCA5	Hs.731824	23461	0.521346	0.65172	0.130374	3.65575	0.00134781	0.0465541	-1.02376
8083094	RASA2	RASA2	Hs.98445; Hs.655941	5922	0.536983	0.667047	0.130064	4.00765	0.000568507	0.0292123	-0.220689
7978407	PRKD1	PRKD1	Hs.508999	5587	0.165114	0.294987	0.129873	4.00064	0.000578417	0.029554	-0.236801
7894748	NA	NA	NA	NA	-0.172379	-0.0428066	0.129572	3.78112	0.00099204	0.0404517	-0.739104
8097809	NA	NA	NA	NA	0.0685867	0.197871	0.129284	5.16043	3.31496e-05	0.0068558	2.43635
7927367	NA	ANXA8; ANXA8L1; LOC102725207	Hs.535306; Hs.744068; Hs.705389	653145; 728113; 102725207	0.0528793	0.182144	0.129265	5.49725	1.46125e-05	0.0049891	3.20147
7899821	KIAA1522	KIAA1522	Hs.591502	57648	0.445241	0.31606	-0.129181	-3.86222	0.000813087	0.0364379	-0.554048
7902553	IFI44	IFI44	Hs.82316	10561	0.11996	0.249114	0.129154	4.33069	0.000256024	0.0194631	0.524164
7945573	POLR2L	POLR2L	Hs.441072	5441	0.984001	0.854884	-0.129117	-4.17697	0.000374358	0.0236977	0.169182
8040655	EPT1	EPT1	Hs.189073	85465	0.541358	0.412294	-0.129064	-3.60864	0.00151173	0.0493449	-1.13021
8017688	NA	LRRC37A2; LRRC37A; LRRC37A3; LRRC37A6P; LRRC37A4P; LRRC37BP1; LRRC37B	Hs.579108; Hs.744157; Hs.744758; Hs.596756; Hs.514071; Hs.744157; Hs.568209; Hs.551962; Hs.744157; Hs.744758; Hs.631829; Hs.646568; Hs.744157; Hs.744758	474170; 9884; 374819; 387646; 55073; 147172; 114659	1.4033	1.53204	0.128744	4.35146	0.000243205	0.0190825	0.572182
7893010	NA	NA	NA	NA	1.00007	1.1287	0.128636	3.60237	0.00153498	0.0495641	-1.14435
8047763	NRP2	NRP2	Hs.471200	8828	0.135674	0.264249	0.128575	4.45277	0.000189308	0.0169903	0.806438
8112803	LHFPL2	LHFPL2	Hs.79299; Hs.670094	10184	0.181374	0.309927	0.128553	4.21413	0.000341518	0.0229265	0.25493
8138202	ICA1	ICA1	Hs.487561	3382	0.654802	0.526331	-0.128471	-3.99643	0.000584443	0.0297557	-0.246465
8054479	NA	MALL; LOC100507334	Hs.185055; Hs.721040	7851; 100507334	0.350712	0.478774	0.128062	4.49575	0.000170225	0.0162593	0.905822
8042223	EHBP1	EHBP1	Hs.271667	23301	0.418426	0.546288	0.127862	4.41028	0.000210282	0.0176367	0.708177
7961602	NA	NA	NA	NA	-0.0458194	0.0820128	0.127832	3.76763	0.00102536	0.0408297	-0.769813
7933129	ZNF37BP	ZNF37BP	Hs.278064; Hs.684178	100129482	0.45647	0.583982	0.127512	6.0491	3.90368e-06	0.00302281	4.43025
8089299	CD47	CD47	Hs.446414	961	1.0375	1.16498	0.127481	3.80061	0.000945774	0.0395146	-0.694693
8027728	HPN	HPN	Hs.182385	3249	0.27881	0.151496	-0.127314	-5.76811	7.61561e-06	0.00408995	3.80889
8172043	SRPX	SRPX	Hs.15154	8406	0.279445	0.406687	0.127243	3.73655	0.00110642	0.0423549	-0.84052
8071036	S100B	S100B	Hs.422181	6285	0.0865505	0.213778	0.127228	3.72526	0.0011374	0.0427448	-0.866176
7974533	PELI2	PELI2	Hs.657926	57161	0.254869	0.381908	0.127039	3.96272	0.000635035	0.031233	-0.323849
8127158	GCLC	GCLC	Hs.654465	2729	0.496596	0.369632	-0.126965	-3.99245	0.000590209	0.0299576	-0.255617
7975971	SAMD15	SAMD15	Hs.421961	161394	0.264312	0.137352	-0.12696	-4.09522	0.000458093	0.0263439	-0.0192573
8073343	NA	NA	NA	NA	0.13939	0.265952	0.126562	4.56254	0.00014432	0.01472	1.06025
7956551	ARHGEF25	ARHGEF25	Hs.61581	115557	0.203354	0.329882	0.126528	4.71012	0.000100242	0.0124702	1.40124
7951004	SMCO4	SMCO4	Hs.438064	56935	0.203722	0.330112	0.12639	4.11986	0.000431059	0.0257665	0.0375112
8154721	IFNK	IFNK	Hs.591083	56832	0.112182	0.238458	0.126276	5.28311	2.45732e-05	0.00630966	2.71614
7932014	GATA3-AS1	GATA3-AS1	Hs.158992; Hs.568835; Hs.669736	399717	0.188292	0.0620302	-0.126262	-3.73061	0.00112261	0.0426173	-0.854021
8038683	KLK6	KLK6	Hs.79361	5653	0.0726163	0.198721	0.126105	3.98781	0.000596986	0.0301179	-0.266259
7982248	NA	NA	NA	NA	0.223411	0.349235	0.125824	4.30525	0.000272644	0.0201291	0.465378
8000244	USP31	USP31	Hs.183817	57478	0.660979	0.786677	0.125698	3.77682	0.00100255	0.040672	-0.748903
7895714	NA	NA	NA	NA	3.701	3.57531	-0.125684	-5.82336	6.67353e-06	0.00375258	3.93181
8136954	NA	TCAF2; TCAF2P1; LOC101928422	Hs.743565; Hs.632030	285966; 653691; 101928422	0.290758	0.416015	0.125256	5.06949	4.14137e-05	0.00764172	2.22824
7986214	SLCO3A1	SLCO3A1	Hs.311187	28232	0.363802	0.489043	0.125242	4.64587	0.000117469	0.0131254	1.25285
8174767	TMEM255A	TMEM255A	Hs.437563	55026	0.193925	0.319145	0.12522	4.01619	0.000556668	0.0289657	-0.201065
7996819	CDH3	CDH3	Hs.191842	1001	0.32289	0.448094	0.125204	4.64183	0.000118646	0.0131686	1.24352
8070411	B3GALT5-AS1	B3GALT5-AS1	Hs.375120	114041	-0.0534778	0.071485	0.124963	4.6461	0.000117402	0.0131254	1.25339
8002865	CFDP1	CFDP1	Hs.461361	10428	0.545925	0.670841	0.124917	3.87991	0.000778504	0.0353796	-0.513588
8097841	TRIM2	TRIM2	Hs.435711	23321	0.174681	0.299176	0.124495	4.53706	0.0001537	0.0151412	1.00135
8074192	NA	NA	NA	NA	0.256889	0.132475	-0.124414	-3.87004	0.000797612	0.0360354	-0.536161
8095819	NA	FAM47E; FAM47E-STBD1	Hs.720509; Hs.720509	100129583; 100631383	0.210484	0.0863856	-0.124098	-3.61502	0.00148843	0.0488761	-1.11581
7901969	ROR1	ROR1	Hs.128753	4919	0.127361	0.251406	0.124045	4.73163	9.50599e-05	0.0121217	1.45091
7973727	NYNRIN	NYNRIN	Hs.288348	57523	0.40897	0.532692	0.123722	5.1725	3.21856e-05	0.00682601	2.46394
8170027	DDX26B	DDX26B	Hs.496829	203522	0.192359	0.316023	0.123664	4.40547	0.000212801	0.0177585	0.697042
8052269	CCDC88A	CCDC88A	Hs.292925	55704	0.468281	0.591908	0.123628	4.14959	0.000400545	0.0247364	0.106048
8122756	PLEKHG1	PLEKHG1	Hs.189781	57480	0.12777	0.250928	0.123158	7.26277	2.42224e-07	0.000858605	6.991
8115756	KCNMB1	KCNMB1	Hs.484099; Hs.744947	3779	0.500989	0.624141	0.123152	4.48724	0.000173846	0.0162657	0.88613
8098121	RAPGEF2	RAPGEF2	Hs.744884	9693	0.643541	0.766683	0.123142	4.09713	0.000455937	0.0262653	-0.0148554
8022803	GAREM	GAREM	Hs.444314	64762	0.389285	0.512332	0.123047	4.14575	0.000404368	0.0247984	0.0971812
7973850	AKAP6	AKAP6	Hs.509083	9472	0.129479	0.252472	0.122993	4.42389	0.000203323	0.017539	0.739646
8138728	HOXA4	HOXA4	Hs.533357; Hs.721126	3201	0.127121	0.250017	0.122896	4.53111	0.000155978	0.015287	0.987578
7896700	NA	NA	NA	NA	0.0510698	0.173828	0.122758	4.52961	0.000156557	0.015287	0.984114
8166705	PRRG1	PRRG1	Hs.190341	5638	0.0494665	0.172127	0.122661	4.39406	0.000218886	0.01813	0.67068
8007561	G6PC3	G6PC3	Hs.294005	92579	0.431161	0.308557	-0.122603	-4.13424	0.000416028	0.0251991	0.0706434
8039937	CPTP	CPTP	Hs.515689	80772	0.266685	0.144779	-0.121906	-3.97138	0.000621642	0.0308937	-0.303983
8139421	H2AFV	H2AFV	Hs.488189	94239	0.98757	0.865681	-0.121888	-3.67548	0.00128446	0.0456444	-0.979085
8113413	NUDT12	NUDT12	Hs.434289	83594	0.365534	0.243662	-0.121873	-3.60747	0.00151605	0.0493449	-1.13285
7981726	NA	NA	NA	NA	0.093747	0.215554	0.121807	3.90154	0.000738202	0.0341568	-0.464092
8140955	CDK6	CDK6	Hs.119882	1021	-0.0213744	0.100349	0.121724	3.90297	0.000735604	0.0341174	-0.460808
7897460	SLC25A33	SLC25A33	Hs.568613	84275	0.330327	0.20893	-0.121397	-3.78158	0.000990917	0.0404517	-0.73805
7914021	SLC9A1	SLC9A1	Hs.91389; Hs.469116	6548	0.603677	0.482344	-0.121333	-3.71342	0.00117079	0.0431715	-0.893053
8070467	NA	TMPRSS2; FKBP5	Hs.407190; Hs.439309	7113; 2289	0.0709434	0.192081	0.121137	3.71775	0.00115847	0.0431569	-0.883226
8130993	FAM20C	FAM20C	Hs.134742; Hs.733582	56975	0.219409	0.339604	0.120196	3.76168	0.00104042	0.0409008	-0.783371
8164535	CRAT	CRAT	Hs.12068	1384	0.224952	0.104767	-0.120186	-3.86395	0.000809633	0.0363811	-0.550086
8134098	CDK14	CDK14	Hs.258576; Hs.430742	5218	0.414205	0.534271	0.120065	4.08251	0.000472684	0.0267403	-0.0485166
8147351	NA	ESRP1; RAF1	Hs.159130; Hs.487471	54845; 5894	0.852839	0.732776	-0.120063	-4.07005	0.000487442	0.027225	-0.0772007
7956524	PIP4K2C	PIP4K2C	Hs.745011	79837	0.646235	0.526351	-0.119885	-4.0593	0.000500537	0.0275477	-0.101934
7946142	PRKCDBP	PRKCDBP	Hs.434044	112464	0.574579	0.694453	0.119874	3.64934	0.00136906	0.0468677	-1.03827
7894770	NA	NA	NA	NA	4.35521	4.23536	-0.119844	-3.98875	0.000595617	0.0300945	-0.26412
7908940	ATP2B4	ATP2B4	Hs.343522; Hs.733333	493	0.719407	0.83918	0.119773	4.73386	9.45398e-05	0.0121073	1.45604
8051793	OXER1	OXER1	Hs.168439	165140	0.37634	0.495779	0.11944	4.24391	0.000317285	0.0220556	0.323685
7898623	UBXN10	UBXN10	Hs.432503	127733	0.228619	0.109437	-0.119182	-3.82849	0.000883266	0.038096	-0.63109
7948364	MPEG1	MPEG1	Hs.744920	219972	0.575148	0.694259	0.119111	3.6888	0.00124337	0.0448057	-0.948902
8009502	KCNJ2	KCNJ2	Hs.1547	3759	0.0937918	0.212604	0.118812	3.97827	0.000611178	0.0305561	-0.28816
8002919	KARS	KARS	Hs.3100	3735	0.751464	0.870206	0.118742	4.05266	0.000508804	0.027575	-0.117214
7894000	NA	NA	NA	NA	3.8956	3.77692	-0.118683	-4.10582	0.000446258	0.0259774	0.00517016
8022145	L3MBTL4	L3MBTL4	Hs.128279	91133	0.174486	0.293136	0.118649	3.65897	0.00133728	0.0462861	-1.01648
8117476	BTN3A3	BTN3A3	Hs.167741	10384	0.244906	0.363361	0.118455	3.84471	0.000848805	0.0376048	-0.59406
8166059	TLR7	TLR7	Hs.659215	51284	0.0995525	0.217998	0.118446	4.33173	0.000255367	0.0194631	0.526564
8014248	SLFN13	SLFN13	Hs.462833	146857	0.33508	0.453353	0.118272	3.75465	0.00105848	0.0412215	-0.799365
8120552	FAM135A	FAM135A	Hs.211700	57579	0.23734	0.355428	0.118089	4.46288	0.000184638	0.0168436	0.829798
8002270	NA	NA	NA	NA	-0.0479323	-0.16596	-0.118027	-4.05333	0.000507966	0.027575	-0.115676
8173930	DIAPH2-AS1	DIAPH2-AS1	Hs.654372; Hs.730804; Hs.740235	10824	0.0842438	0.202244	0.118	3.82961	0.000880849	0.038093	-0.62854
7893701	NA	NA	NA	NA	2.99563	2.87763	-0.117998	-3.622	0.00146334	0.0483672	-1.10004
7936144	COL17A1	COL17A1	Hs.117938; Hs.732773	1308	0.342045	0.459873	0.117828	4.35086	0.000243567	0.0190825	0.570791
8075493	PATZ1	PATZ1	Hs.731398	23598	0.404016	0.286245	-0.117771	-5.16244	3.29866e-05	0.0068558	2.44096
8173551	PHKA1	PHKA1	Hs.201379	5255	0.382377	0.264875	-0.117501	-4.41458	0.00020806	0.0175946	0.718111
7916669	DOCK7	DOCK7	Hs.744927	85440	0.613306	0.730733	0.117427	3.90719	0.000728007	0.0340783	-0.45114
8042761	ALMS1P	ALMS1P	Hs.739204; Hs.745426	200420	0.220955	0.10385	-0.117105	-3.65157	0.00136163	0.0467403	-1.03322
7896087	NA	NA	NA	NA	2.68655	2.56955	-0.116998	-3.83583	0.000867496	0.0378572	-0.614328
7902023	RAVER2	RAVER2	Hs.591443	55225	0.357805	0.474762	0.116957	4.09844	0.000454463	0.0262653	-0.0118332
7893140	NA	NA	NA	NA	3.84335	3.72647	-0.116884	-3.86258	0.000812358	0.0364379	-0.553213
7963774	ZNF385A	ZNF385A	Hs.505653	25946	0.583336	0.466453	-0.116883	-3.66768	0.00130915	0.0459198	-0.99675
8097903	TLR2	TLR2	Hs.519033	7097	0.0264008	0.142774	0.116374	5.68371	9.32323e-06	0.00433118	3.62046
7899627	TINAGL1	TINAGL1	Hs.199368	64129	0.353687	0.469881	0.116194	4.02385	0.000546254	0.02889	-0.183455
8138930	RP9P	RP9P	Hs.648086	441212	0.606703	0.722666	0.115963	4.47864	0.000177581	0.0165628	0.866248
7893016	NA	NA	NA	NA	0.0782934	0.193911	0.115618	3.92178	0.000702359	0.0332194	-0.417734
8082643	NEK11	NEK11	Hs.657336	79858	0.227812	0.112439	-0.115373	-3.72582	0.00113582	0.0427448	-0.864887
7981278	DEGS2	DEGS2	Hs.159643	123099	0.768958	0.654448	-0.11451	-4.33418	0.000253822	0.0194631	0.532237
8077652	NA	ARPC4; ARPC4-TTLL3	Hs.323342; Hs.323342	10093; 100526693	0.430849	0.316409	-0.114439	-4.0537	0.000507499	0.027575	-0.114819
7939237	KIAA1549L	KIAA1549L	Hs.502266	25758	0.165637	0.279971	0.114334	3.63453	0.00141936	0.0476098	-1.07174
8116921	EDN1	EDN1	Hs.511899; Hs.713645	1906	0.0258658	0.140139	0.114274	4.2458	0.000315804	0.0219986	0.328055
8040473	RHOB	RHOB	Hs.502876	388	0.698011	0.584157	-0.113854	-3.69514	0.00122428	0.0444545	-0.934535
7911333	NA	RPL23AP7; RPL23AP87; CENPBD1P1; RPL23AP82; LOC102723981; LOC101930151	Hs.541177; Hs.595056; Hs.720253; Hs.406135; Hs.546918	118433; 388574; 65996; 284942; 102723981; 101930151	1.45358	1.56722	0.113638	3.67659	0.00128099	0.0456341	-0.976575
7906307	KIRREL	KIRREL	Hs.272234; Hs.609291; Hs.657006	55243	0.322448	0.436078	0.11363	3.96366	0.000633566	0.0312069	-0.32169
8069470	NA	RPL23AP7; RPL23AP87; CENPBD1P1; RPL23AP82; LOC102723981; LOC101930151	Hs.541177; Hs.595056; Hs.720253; Hs.406135; Hs.546918	118433; 388574; 65996; 284942; 102723981; 101930151	1.45357	1.5671	0.113533	3.67408	0.00128888	0.0457037	-0.982268
8125447	NA	HLA-DQB1; HLA-DRB1	Hs.409934; Hs.534322; Hs.534322; Hs.696211; Hs.736560	3119; 3123	0.296549	0.410061	0.113512	3.97189	0.000620867	0.0308937	-0.302821
7985562	NA	GOLGA6L10; GOLGA6L4; GOLGA6L9; GOLGA6L5P; GOLGA6L17P; GOLGA6L3; LOC102724093; GOLGA8N; GOLGA2P2Y; GOLGA2P3Y; GOLGA6L19	Hs.531603; Hs.745571; Hs.454625; Hs.498322; Hs.498345; Hs.513947; Hs.534573; Hs.728641; Hs.735157; Hs.531603; Hs.498322; Hs.498322; Hs.672754; Hs.498345; Hs.534573; Hs.742301; Hs.454625; Hs.498322; Hs.720685; Hs.454625	647042; 643707; 440295; 374650; 642402; 100133220; 102724093; 643699; 84559; 401634; 101927601	0.607418	0.72077	0.113353	4.05	0.000512148	0.0276386	-0.123325
8145454	BNIP3L	BNIP3L	Hs.131226	665	1.14701	1.03405	-0.112967	-3.65279	0.00135759	0.0467357	-1.03046
8068833	PDE9A	PDE9A	Hs.473927	5152	0.23238	0.345069	0.112688	4.10633	0.000445695	0.0259774	0.0063479
8118158	AIF1	AIF1	Hs.76364	199	0.281419	0.393935	0.112516	4.66939	0.000110843	0.0129595	1.30718
8177996	AIF1	AIF1	Hs.76364	199	0.281419	0.393935	0.112516	4.66939	0.000110843	0.0129595	1.30718
8131573	ARL4A	ARL4A	Hs.245540	10124	0.147829	0.260278	0.112449	3.76692	0.00102717	0.0408297	-0.771451
8179276	AIF1	AIF1	Hs.76364	199	0.28166	0.393968	0.112308	4.66996	0.000110686	0.0129595	1.30851
7896639	NA	NA	NA	NA	4.07872	3.96644	-0.112283	-3.93042	0.000687577	0.0326594	-0.397919
8092134	PLD1	PLD1	Hs.382865	5337	0.261781	0.373893	0.112112	4.09051	0.000463447	0.0265601	-0.0301008
7911307	NA	LOC102723981; RPL23AP7; RPL23AP82; RPL23AP87; CENPBD1P1; LOC101930151	Hs.541177; Hs.595056; Hs.720253; Hs.406135; Hs.546918	102723981; 118433; 284942; 388574; 65996; 101930151	1.42158	1.53368	0.112099	3.66192	0.00132768	0.0462526	-1.00979
7932227	NMT2	NMT2	Hs.60339	9397	0.306834	0.418919	0.112086	3.86665	0.000804285	0.0362385	-0.543916
8120061	ENPP4	ENPP4	Hs.643497	22875	0.386736	0.274667	-0.112068	-4.00044	0.000578707	0.029554	-0.237269
8075009	GUCD1	GUCD1	Hs.9850	83606	0.58524	0.47335	-0.11189	-4.30526	0.000272635	0.0201291	0.465409
7904158	OLFML3	OLFML3	Hs.9315	56944	0.192202	0.30404	0.111838	4.30584	0.000272244	0.0201291	0.466749
7992877	ZNF75A	ZNF75A	Hs.513292	7627	0.255215	0.14379	-0.111426	-3.99794	0.00058228	0.0296909	-0.243008
8097335	HSPA4L	HSPA4L	Hs.135554	22824	0.182852	0.293958	0.111107	3.80956	0.000925248	0.0392417	-0.674286
8102328	CFI	CFI	Hs.312485	3426	0.224866	0.335905	0.111039	4.11579	0.000435415	0.0258622	0.0281267
7894382	NA	NA	NA	NA	2.60998	2.49895	-0.111026	-5.23956	2.73248e-05	0.00646435	2.61697
8157524	TLR4	TLR4	Hs.174312	7099	0.450096	0.561074	0.110978	4.29739	0.000277992	0.0204333	0.447223
7946292	CYB5R2	CYB5R2	Hs.414362	51700	0.294326	0.405041	0.110715	3.63442	0.00141974	0.0476098	-1.07199
8135734	CPED1	CPED1	Hs.189652	79974	0.242775	0.35342	0.110645	4.61349	0.000127248	0.0138334	1.17804
8140686	SEMA3D	SEMA3D	Hs.201340	223117	0.163899	0.274528	0.110628	4.0354	0.000530926	0.028376	-0.156912
8175217	GPC4	GPC4	Hs.58367	2239	0.0885858	-0.0218499	-0.110436	-4.5251	0.000158312	0.0154132	0.973684
7894213	NA	NA	NA	NA	3.11294	3.00271	-0.11023	-3.77272	0.00101267	0.040695	-0.758235
8071597	NA	NA	NA	NA	0.254819	0.365007	0.110187	3.67993	0.00127059	0.0453937	-0.969007
8171006	BRCC3	BRCC3	Hs.558537	79184	0.0638989	-0.0457528	-0.109652	-3.78551	0.00098144	0.0403943	-0.729115
8114920	DPYSL3	DPYSL3	Hs.519659	1809	0.056546	0.165738	0.109192	4.25271	0.000310461	0.0218086	0.343998
7918913	IGSF3	IGSF3	Hs.171057	3321	0.27926	0.170144	-0.109115	-4.84414	7.20403e-05	0.0104748	1.71036
8136940	NA	TCAF2; TCAF2P1; LOC101928422	Hs.743565; Hs.632030	285966; 653691; 101928422	0.265522	0.374507	0.108986	4.69554	0.000103914	0.0127207	1.36757
8150565	RNF170	RNF170	Hs.491626	81790	0.569672	0.460741	-0.108931	-4.19239	0.000360362	0.0233276	0.204766
8040698	SLC35F6	SLC35F6	Hs.1594; Hs.516034	54978	0.594147	0.485309	-0.108838	-3.9663	0.000629464	0.0310865	-0.315637
7982256	NA	GOLGA8O; GOLGA8R; GOLGA8N; GOLGA8IP; GOLGA8M	Hs.375441; Hs.672754; Hs.562625; Hs.743947; Hs.525905; Hs.672754	728047; 101059918; 643699; 283796; 653720	0.559	0.667136	0.108135	3.66461	0.00131901	0.0461336	-1.00372
8121927	RNF146	RNF146	Hs.267120	81847	0.553596	0.661596	0.108	4.06532	0.000493157	0.0274135	-0.0880768
8162744	CORO2A	CORO2A	Hs.113094	7464	0.136307	0.0283287	-0.107979	-3.64679	0.00137759	0.0470093	-1.04403
8049271	ATG16L1	ATG16L1	Hs.529322	55054	0.386103	0.278583	-0.107521	-4.70457	0.000101624	0.012574	1.38843
7991110	NA	GOLGA6L10; GOLGA6L4; GOLGA6L9; GOLGA6L5P; GOLGA6L17P; LOC102724093; GOLGA6L3; GOLGA8N; GOLGA2P2Y; GOLGA2P3Y; GOLGA6L19	Hs.531603; Hs.745571; Hs.454625; Hs.498322; Hs.498345; Hs.513947; Hs.534573; Hs.728641; Hs.735157; Hs.531603; Hs.498322; Hs.498322; Hs.672754; Hs.498345; Hs.534573; Hs.742301; Hs.454625; Hs.498322; Hs.720685; Hs.454625	647042; 643707; 440295; 374650; 642402; 102724093; 100133220; 643699; 84559; 401634; 101927601	0.714578	0.821967	0.107388	4.23673	0.000322964	0.022357	0.307111
8158167	LCN2	LCN2	Hs.204238	3934	0.282795	0.389969	0.107175	3.8654	0.000806753	0.0363006	-0.546769
7930148	SFXN2	SFXN2	Hs.44070	118980	0.319052	0.212082	-0.10697	-3.92736	0.000692771	0.0328592	-0.40493
8091954	GOLIM4	GOLIM4	Hs.143600	27333	0.54164	0.648587	0.106947	3.74734	0.00107759	0.0417983	-0.815991
8165817	GYG2	GYG2	Hs.567381; Hs.701629	8908	0.0881408	-0.0184633	-0.106604	-3.92203	0.000701927	0.0332194	-0.41716
7947512	PAMR1	PAMR1	Hs.55044	25891	-0.00112938	0.10519	0.106319	5.67358	9.55297e-06	0.00433118	3.59778
8155268	POLR1E	POLR1E	Hs.591087; Hs.733126	64425	0.273269	0.379238	0.105968	3.64442	0.00138557	0.0470093	-1.04939
8103706	AADAT	AADAT	Hs.529735	51166	0.10632	0.212264	0.105944	3.74816	0.00107543	0.0417983	-0.814126
8047926	MAP2	MAP2	Hs.368281	4133	0.130626	0.236444	0.105818	3.70168	0.00120486	0.0438747	-0.919691
7960898	NA	LOC650293; OR7E154P; OR7E91P	Hs.327033; Hs.457899; Hs.535167	650293; 403296; 79315	1.08938	1.19458	0.105206	3.80474	0.000936234	0.0394605	-0.685264
8160274	MGC24103	MGC24103	Hs.664877	158295	-0.00665151	0.0985386	0.10519	4.11348	0.000437901	0.0259445	0.0228129
7983143	STARD9	STARD9	Hs.122061	57519	0.0904946	0.195469	0.104974	5.81399	6.8245e-06	0.00375258	3.91099
7903010	NA	RPL5; SNORD21	Hs.532359	6125; 6083	1.54526	1.65004	0.104784	3.70541	0.00119394	0.043831	-0.911238
7985240	TMED3	TMED3	Hs.513058; Hs.665470	23423	0.488968	0.384273	-0.104695	-4.06009	0.000499566	0.0275398	-0.100121
8156706	TMOD1	TMOD1	Hs.404289; Hs.723236	7111	0.179213	0.283509	0.104297	5.10872	3.7619e-05	0.00736823	2.3181
8068633	B3GALT5	B3GALT5	Hs.733638	10317	0.0221237	0.125832	0.103708	3.98189	0.000605757	0.0303763	-0.279855
7956301	LRP1	LRP1	Hs.162757	4035	0.58676	0.690448	0.103689	3.66055	0.00133214	0.0462526	-1.01291
8059596	TRIP12	TRIP12	Hs.572642; Hs.591633; Hs.601806	9320	1.16166	1.0582	-0.103454	-3.77169	0.00101524	0.040695	-0.760592
7896718	NA	NA	NA	NA	-0.0118496	0.0914718	0.103321	3.69028	0.00123889	0.044741	-0.945548
7986229	ST8SIA2	ST8SIA2	Hs.302341	8128	0.146841	0.250101	0.10326	5.2425	2.713e-05	0.00646435	2.62365
7916185	ZCCHC11	ZCCHC11	Hs.655407	23318	0.760167	0.863318	0.103151	3.77305	0.00101186	0.040695	-0.757492
8131709	SP4	SP4	Hs.88013	6671	0.395696	0.49866	0.102964	4.52298	0.000159146	0.0154492	0.968774
7931977	ITIH5	ITIH5	Hs.498586; Hs.732936	80760	0.313245	0.416194	0.102949	4.16241	0.000388063	0.0242427	0.135607
8169294	COL4A5	COL4A5	Hs.369089	1287	0.369434	0.26669	-0.102744	-4.11605	0.000435137	0.0258622	0.0287231
7895451	NA	NA	NA	NA	3.11798	3.01529	-0.102692	-4.23216	0.000326639	0.0224249	0.296541
8097794	PRSS48	PRSS48	Hs.651266	345062	0.396402	0.499059	0.102657	4.42424	0.000203148	0.017539	0.740452
8078196	KCNH8	KCNH8	Hs.475656	131096	-0.0114754	0.0911268	0.102602	5.81092	6.87472e-06	0.00375258	3.90416
8116835	GCNT2	GCNT2	Hs.519884	2651	0.180845	0.283415	0.102569	3.71541	0.00116511	0.0431695	-0.888533
8007397	PSME3	PSME3	Hs.152978	10197	0.418789	0.316466	-0.102323	-3.77906	0.000997063	0.0405363	-0.743799
7995552	CYLD	CYLD	Hs.578973	1540	0.528182	0.630466	0.102284	3.62985	0.00143564	0.0479463	-1.08232
8071951	NA	NA	NA	NA	0.0455538	-0.0567219	-0.102276	-4.23405	0.000325114	0.0223664	0.300911
8066136	RBL1	RBL1	Hs.207745	5933	0.112134	0.214396	0.102262	4.18055	0.000371059	0.0236236	0.177446
8119357	DAAM2	DAAM2	Hs.357128	23500	0.0918202	0.194064	0.102244	4.65147	0.000115856	0.0130333	1.26579
8160823	CNTFR	CNTFR	Hs.129966	1271	0.158278	0.260378	0.102099	4.06112	0.000498302	0.0275355	-0.0977587
7943263	AMOTL1	AMOTL1	Hs.503594	154810	0.386691	0.488744	0.102053	3.74706	0.00107832	0.0417983	-0.816618
7910640	GGPS1	GGPS1	Hs.730768	9453	0.767802	0.665757	-0.102045	-3.68834	0.00124477	0.0448076	-0.949944
7984813	ISLR	ISLR	Hs.699822; Hs.745166	3671	0.401103	0.502959	0.101856	4.05147	0.000510293	0.0275832	-0.119941
8038326	SLC6A16	SLC6A16	Hs.130949	28968	0.0627178	0.164401	0.101683	3.9739	0.0006178	0.0307947	-0.298205
7990712	CRABP1	CRABP1	Hs.346950	1381	-0.0506735	0.0509991	0.101673	3.91428	0.000715421	0.0335986	-0.434897
7936201	CFAP43	CFAP43	Hs.288927	80217	0.174106	0.0724507	-0.101655	-4.77391	8.56482e-05	0.0113291	1.54846
8109194	SLC26A2	SLC26A2	Hs.302738	1836	0.346067	0.447612	0.101546	3.71765	0.00115874	0.0431569	-0.883446
8082035	CD86	CD86	Hs.171182	942	0.0372951	0.138817	0.101522	4.18878	0.000363592	0.0233276	0.196432
7997257	ZFP1	ZFP1	Hs.388813	162239	0.319619	0.421106	0.101487	4.13134	0.000419013	0.0252712	0.0639684
8023191	SMAD2	SMAD2	Hs.12253; Hs.705764; Hs.741342	4087	0.282892	0.384101	0.101209	3.96099	0.000637756	0.0313074	-0.327834
8043945	MAP4K4	MAP4K4	Hs.701013	9448	0.60467	0.705254	0.100584	3.73733	0.00110429	0.0423549	-0.838735
8101992	SLC39A8	SLC39A8	Hs.288034	64116	0.061908	0.162398	0.10049	3.70312	0.00120065	0.0438747	-0.916441
8026861	B3GNT3	B3GNT3	Hs.69009; Hs.657825	10331	-0.0455281	0.0543329	0.099861	4.33185	0.000255287	0.0194631	0.526858
8175369	MAP7D3	MAP7D3	Hs.446275	79649	0.330404	0.430092	0.099688	4.03662	0.000529331	0.0283362	-0.154106
8121757	HSF2	HSF2	Hs.158195	3298	0.364409	0.464092	0.0996831	3.90333	0.000734946	0.0341174	-0.459974
7937485	PNPLA2	PNPLA2	Hs.654697	57104	0.585616	0.485974	-0.099642	-3.80062	0.000945748	0.0395146	-0.694667
8092707	P3H2	P3H2	Hs.374191	55214	0.0249496	0.124342	0.0993919	4.2485	0.000313703	0.021944	0.334292
8009476	MAP2K6	MAP2K6	Hs.463978	5608	0.456673	0.555961	0.0992885	3.7182	0.0011572	0.0431569	-0.882207
7978909	NA	NA	NA	NA	0.482564	0.383423	-0.0991406	-3.76831	0.00102368	0.0408297	-0.768286
7941401	OVOL1	OVOL1	Hs.134434	5017	0.136948	0.0380711	-0.0988766	-3.95941	0.000640237	0.0313258	-0.331452
8056890	CHN1	CHN1	Hs.380138	1123	0.0848754	0.183751	0.0988754	3.96901	0.00062528	0.0309478	-0.309422
7908351	PLA2G4A	PLA2G4A	Hs.497200	5321	-0.0387965	0.0596485	0.0984449	4.02137	0.000549607	0.02889	-0.189162
8035177	SLC35E1	SLC35E1	Hs.620596	79939	0.685748	0.587314	-0.0984341	-3.67162	0.00129664	0.0458813	-0.987844
8122013	L3MBTL3	L3MBTL3	Hs.658051	84456	0.238524	0.336929	0.0984051	4.43857	0.000196076	0.0172263	0.773586
8125415	C6orf10	C6orf10	Hs.567414	10665	-0.132817	-0.0349285	0.0978881	4.57305	0.000140619	0.0146561	1.08456
8108820	NA	NA	NA	NA	0.320646	0.418037	0.0973902	3.64985	0.00136734	0.0468677	-1.0371
8093872	LINC01587	LINC01587	Hs.177972	10141	0.167025	0.264369	0.0973443	3.90069	0.000739739	0.0341568	-0.466028
8121588	DSE	DSE	Hs.458358	29940	0.307913	0.405147	0.097234	3.8313	0.000877201	0.038081	-0.624679
8057821	DNAH7	DNAH7	Hs.97403	56171	0.229935	0.132703	-0.0972313	-4.03287	0.000534243	0.0284619	-0.162721
7899244	PIGV	PIGV	Hs.259605; Hs.732254	55650	0.346681	0.249545	-0.097136	-4.36905	0.000232852	0.018593	0.612849
8094911	ATP10D	ATP10D	Hs.437241	57205	0.463336	0.560201	0.0968654	4.50933	0.000164605	0.0158406	0.937226
8081219	ST3GAL6	ST3GAL6	Hs.148716	10402	0.125762	0.222443	0.0966817	3.93908	0.000673082	0.0321444	-0.378069
7991224	HAPLN3	HAPLN3	Hs.447530	145864	0.0718183	0.168283	0.0964644	4.11238	0.000439093	0.0259562	0.0202758
7985695	AKAP13	AKAP13	Hs.459211; Hs.710656	11214	0.866438	0.96268	0.0962419	3.83935	0.000860033	0.0377479	-0.606289
7923043	KCNT2	KCNT2	Hs.657046	343450	-0.0495466	0.0466283	0.096175	6.43477	1.5824e-06	0.00210757	5.26674
8002133	PSMB10	PSMB10	Hs.9661	5699	0.240225	0.336276	0.0960507	4.15856	0.000391771	0.0243828	0.126728
7907464	NA	NA	NA	NA	-0.169127	-0.0731445	0.0959827	4.26837	0.000298672	0.0213409	0.38017
8116740	RREB1	RREB1	Hs.298248	6239	0.662784	0.567061	-0.0957229	-4.00823	0.000567701	0.0292123	-0.219367
7975924	NA	NA	NA	NA	0.522873	0.617851	0.0949786	4.35482	0.000241192	0.0190308	0.579949
8084232	YEATS2	YEATS2	Hs.632575	55689	0.518054	0.612949	0.0948951	5.22983	2.79816e-05	0.00649693	2.59477
8128316	GPR63	GPR63	Hs.221364	81491	0.0481691	0.143008	0.0948388	3.91579	0.000712771	0.0335986	-0.431441
8097288	FAT4	FAT4	Hs.563205	79633	0.0369516	0.13173	0.0947787	4.28762	0.000284788	0.0205915	0.42465
7994683	TMEM219	TMEM219	Hs.460574	124446	0.532396	0.437639	-0.0947563	-4.16877	0.000382023	0.024137	0.150256
7919699	OTUD7B	OTUD7B	Hs.98322	56957	0.232449	0.138139	-0.0943102	-4.42592	0.000202307	0.017539	0.744334
8014233	SLFN11	SLFN11	Hs.745059	91607	0.0128286	0.106994	0.0941658	3.60135	0.00153879	0.0495952	-1.14665
7896412	NA	NA	NA	NA	2.40173	2.30781	-0.093914	-3.83662	0.000865819	0.0378336	-0.612527
8159977	RLN2	RLN2	Hs.127032	6019	0.0757179	-0.0179457	-0.0936636	-3.82343	0.00089431	0.0384726	-0.64265
8056766	SLC25A12	SLC25A12	Hs.470608	8604	0.517284	0.423675	-0.093609	-4.29598	0.000278963	0.0204595	0.443965
8102567	PRDM5	PRDM5	Hs.666782	11107	0.229929	0.323528	0.0935991	3.62478	0.00145349	0.0481561	-1.09378
8086028	NA	GLB1; TMPPE	Hs.443031; Hs.443031	2720; 643853	0.331738	0.238287	-0.0934508	-3.66912	0.00130455	0.0459108	-0.993486
8006298	RAB11FIP4	RAB11FIP4	Hs.406788	84440	0.145544	0.0526147	-0.0929288	-3.84049	0.000857625	0.0377479	-0.603679
8144496	NA	OR7E125P; OR7E154P; LOC650293; OR7E2P; OR7E91P; OR7E5P	Hs.741959; Hs.327033; Hs.350816; Hs.457899; Hs.457899; Hs.535167	389616; 403296; 650293; 8587; 79315; 219445	0.86703	0.959553	0.0925227	3.74193	0.00109195	0.0421304	-0.828288
7936996	C10orf90	C10orf90	Hs.587663	118611	-0.126909	-0.0346981	0.0922111	3.73979	0.00109769	0.042254	-0.833161
8098549	STOX2	STOX2	Hs.21958; Hs.696657	56977	0.152293	0.244253	0.0919607	4.70323	0.00010196	0.012574	1.38534
7985416	NA	CSPG4P5; LOC440300	Hs.513096; Hs.546565	114817; 440300	0.433579	0.525383	0.0918038	3.76335	0.00103616	0.0408297	-0.779555
7985457	NA	CSPG4P5; LOC440300	Hs.513096; Hs.546565	114817; 440300	0.433579	0.525383	0.0918038	3.76335	0.00103616	0.0408297	-0.779555
7985688	NA	CSPG4P5; LOC440300	Hs.513096; Hs.546565	114817; 440300	0.433579	0.525383	0.0918038	3.76335	0.00103616	0.0408297	-0.779555
7990941	NA	CSPG4P5; LOC440300	Hs.513096; Hs.546565	114817; 440300	0.433579	0.525383	0.0918038	3.76335	0.00103616	0.0408297	-0.779555
8171901	TAB3	TAB3	Hs.188256	257397	0.574449	0.482705	-0.0917446	-5.51038	1.41559e-05	0.00490989	3.23109
7950553	NA	NA	NA	NA	-0.140088	-0.0483638	0.0917244	3.78226	0.000989284	0.0404517	-0.736517
7893042	NA	NA	NA	NA	2.14402	2.05256	-0.0914539	-4.13488	0.000415363	0.0251991	0.0721361
7972438	RNF113B	RNF113B	Hs.296045	140432	0.173173	0.0818353	-0.091338	-4.60103	0.000131226	0.0140046	1.14924
8093916	MAN2B2	MAN2B2	Hs.188464	23324	0.220641	0.129442	-0.0911997	-4.45815	0.00018681	0.0169815	0.818861
7892642	NA	NA	NA	NA	1.11442	1.02374	-0.0906888	-5.07273	4.10861e-05	0.00764172	2.23566
7985409	NA	GOLGA6L10; GOLGA6L4; GOLGA6L9; GOLGA6L5P; GOLGA6L17P; LOC102724093; GOLGA6L3; GOLGA8N; GOLGA2P2Y; GOLGA2P3Y; GOLGA6L19	Hs.531603; Hs.745571; Hs.454625; Hs.498322; Hs.498345; Hs.513947; Hs.534573; Hs.728641; Hs.735157; Hs.531603; Hs.498322; Hs.498322; Hs.672754; Hs.498345; Hs.534573; Hs.742301; Hs.454625; Hs.498322; Hs.720685; Hs.454625	647042; 643707; 440295; 374650; 642402; 102724093; 100133220; 643699; 84559; 401634; 101927601	0.585431	0.675819	0.0903883	3.78049	0.000993578	0.0404517	-0.740543
7985450	NA	GOLGA6L10; GOLGA6L4; GOLGA6L9; GOLGA6L5P; GOLGA6L17P; LOC102724093; GOLGA6L3; GOLGA8N; GOLGA2P2Y; GOLGA2P3Y; GOLGA6L19	Hs.531603; Hs.745571; Hs.454625; Hs.498322; Hs.498345; Hs.513947; Hs.534573; Hs.728641; Hs.735157; Hs.531603; Hs.498322; Hs.498322; Hs.672754; Hs.498345; Hs.534573; Hs.742301; Hs.454625; Hs.498322; Hs.720685; Hs.454625	647042; 643707; 440295; 374650; 642402; 102724093; 100133220; 643699; 84559; 401634; 101927601	0.585431	0.675819	0.0903883	3.78049	0.000993578	0.0404517	-0.740543
8150691	EFCAB1	EFCAB1	Hs.23245	79645	-0.117466	-0.0270805	0.0903857	4.60967	0.000128456	0.0138421	1.1692
8019964	ARHGAP28	ARHGAP28	Hs.183114	79822	-0.0332269	0.0571491	0.0903759	3.78041	0.000993769	0.0404517	-0.740722
7923347	LAD1	LAD1	Hs.519035	3898	0.215267	0.304936	0.0896682	4.02038	0.000550955	0.02889	-0.191447
7981968	SNORD116-10	SNORD116-10	NA	100033422	0.382379	0.472028	0.0896495	3.83155	0.00087666	0.038081	-0.624104
8129666	SLC2A12	SLC2A12	Hs.486508	154091	0.156491	0.246096	0.0896044	4.05706	0.000503317	0.027575	-0.107101
8119016	MAPK13	MAPK13	Hs.178695	5603	0.153774	0.064585	-0.0891891	-4.12066	0.000430206	0.0257636	0.039362
8123364	CCR6	CCR6	Hs.46468	1235	0.117599	0.0284836	-0.0891157	-3.69348	0.00122925	0.0445866	-0.938302
7987426	FSIP1	FSIP1	Hs.129598	161835	0.0879863	-0.000956304	-0.0889426	-3.64483	0.00138416	0.0470093	-1.04845
8088425	FAM3D	FAM3D	Hs.61265	131177	0.0742707	0.163148	0.0888771	4.44744	0.000191819	0.0170776	0.794114
8090567	EFCAB12	EFCAB12	Hs.652347	90288	-0.0747107	-0.163463	-0.0887521	-3.61087	0.00150355	0.0491301	-1.12517
8114767	PCDH1	PCDH1	Hs.79769	5097	0.431825	0.343109	-0.0887157	-3.77424	0.0010089	0.0406833	-0.75477
8009301	PRKCA	PRKCA	Hs.531704; Hs.708867	5578	-0.0787575	0.00977319	0.0885307	5.27813	2.48731e-05	0.00630966	2.70481
8082250	NA	NA	NA	NA	0.322044	0.410525	0.0884804	3.73907	0.0010996	0.0422644	-0.834779
7898521	IGSF21	IGSF21	Hs.212511	84966	0.138566	0.0501433	-0.0884223	-3.62483	0.00145331	0.0481561	-1.09366
7956978	SLC35E3	SLC35E3	Hs.506011	55508	0.311668	0.223336	-0.0883314	-3.82701	0.000886474	0.0381849	-0.634463
8096361	HERC5	HERC5	Hs.26663	51191	-0.0102624	0.0776786	0.087941	3.66985	0.00130224	0.0459108	-0.991843
8107613	SNX2	SNX2	Hs.125352; Hs.713554	6643	0.755634	0.84336	0.0877259	3.93863	0.000673838	0.0321444	-0.379115
8124650	NA	UBD; GABBR1	Hs.167017; Hs.44532	10537; 2550	0.224588	0.312169	0.0875807	3.78597	0.000980335	0.0403943	-0.728068
8048350	PLCD4	PLCD4	Hs.632528	84812	0.15873	0.0712332	-0.0874966	-4.05625	0.000504313	0.027575	-0.108944
7966268	GIT2	GIT2	Hs.434996	9815	0.51542	0.602907	0.087487	4.57832	0.000138802	0.0145818	1.09672
8164665	RAPGEF1	RAPGEF1	Hs.127897	2889	0.238413	0.325822	0.0874091	4.38832	0.000222017	0.0182983	0.657401
8127698	PHIP	PHIP	Hs.511817; Hs.606356	55023	0.821059	0.90833	0.087271	3.78823	0.00097492	0.0402254	-0.722918
7910054	DNAH14	DNAH14	Hs.133977	127602	0.115155	0.0282898	-0.0868649	-4.86844	6.7857e-05	0.0100419	1.76633
7974109	LRFN5	LRFN5	Hs.136893	145581	0.0391452	0.12596	0.0868147	3.82022	0.000901372	0.0385276	-0.649967
7962375	PRICKLE1	PRICKLE1	Hs.524348; Hs.720221	144165	0.297731	0.384344	0.0866123	3.73498	0.00111067	0.0424106	-0.844086
8149774	LOXL2	LOXL2	Hs.626637	4017	0.0937302	0.180034	0.0863038	3.86098	0.000815549	0.0364501	-0.556862
8141445	C7orf43	C7orf43	Hs.533139	55262	0.374737	0.288461	-0.0862759	-3.94073	0.000670359	0.0320703	-0.374292
8102050	SLC9B2	SLC9B2	Hs.546482	133308	0.138829	0.224696	0.0858674	3.8921	0.000755525	0.0346511	-0.485691
8162179	GAS1	GAS1	Hs.65029	2619	-0.132954	-0.0471248	0.0858295	4.26503	0.000301147	0.0213801	0.372459
7912473	FBXO2	FBXO2	Hs.132753; Hs.556006	26232	0.324121	0.409597	0.0854768	3.66111	0.00133031	0.0462526	-1.01163
8172531	NA	PRAF2; WDR45	Hs.632807; Hs.29595	11230; 11152	0.0229695	-0.0623297	-0.0852992	-4.16145	0.000388989	0.024255	0.133383
7949503	EFEMP2	EFEMP2	Hs.731454	30008	0.219606	0.304703	0.0850964	3.62815	0.0014416	0.0480972	-1.08616
7955297	AQP5	AQP5	Hs.298023	362	0.181921	0.266958	0.0850372	3.76872	0.00102264	0.0408297	-0.767345
8178295	NA	UBD; GABBR1	Hs.167017; Hs.44532	10537; 2550	0.222094	0.306888	0.0847946	3.72214	0.0011461	0.042975	-0.873257
8154635	MTAP	MTAP	Hs.193268	4507	0.383522	0.467997	0.0844755	5.02138	4.65977e-05	0.00783618	2.11793
8100977	CXCL5	CXCL5	Hs.89714	6374	0.0700798	0.154424	0.0843446	3.83915	0.000860457	0.0377479	-0.606746
8097148	KIAA1109	KIAA1109	Hs.408142	84162	1.03202	1.11633	0.0843099	3.66845	0.00130669	0.0459108	-0.995009
8146239	NA	NA	NA	NA	0.101837	0.185891	0.0840539	3.76174	0.00104027	0.0409008	-0.783236
8027398	PLEKHF1	PLEKHF1	Hs.466383	79156	0.213327	0.296882	0.083555	3.8685	0.000800639	0.0361231	-0.539687
8126474	MEA1	MEA1	Hs.278362	4201	0.514679	0.431336	-0.0833436	-3.64075	0.00139801	0.0471627	-1.05768
7935553	LOXL4	LOXL4	Hs.306814; Hs.671890	84171	0.0405403	0.123498	0.0829578	3.68156	0.00126555	0.0452621	-0.965315
7954559	NA	PPFIBP1; ALK	Hs.654469; Hs.172445	8496; 238	0.370918	0.453487	0.0825686	4.33104	0.000255803	0.0194631	0.524973
8020827	MEP1B	MEP1B	Hs.194777	4225	-0.119738	-0.0371724	0.0825651	5.98541	4.53881e-06	0.00321551	4.29024
7927694	PHYHIPL	PHYHIPL	Hs.499704	84457	0.00629086	0.0887305	0.0824397	5.42375	1.74588e-05	0.00553644	3.03537
7932243	FAM171A1	FAM171A1	Hs.66762	221061	0.0761858	0.158457	0.0822714	3.83922	0.000860308	0.0377479	-0.606586
7982230	NA	GOLGA8IP; GOLGA8M; GOLGA8J; GOLGA8K; GOLGA8T; CHRFAM7A; ULK4P1; GOLGA8H; LOC101929970; ULK4P2	Hs.510853; Hs.574255; Hs.375441; Hs.574257; Hs.649690; Hs.727141; Hs.562625; Hs.743947; Hs.642616	283796; 653720; 653073; 653125; 653075; 89832; 89838; 728498; 101929970; 100288380	0.229112	0.311237	0.0821254	5.006	4.83902e-05	0.00805624	2.08263
8162455	NINJ1	NINJ1	Hs.494457	4814	0.060188	-0.0212565	-0.0814445	-4.14741	0.000402712	0.0247857	0.101013
8067248	PPP4R1L	PPP4R1L	Hs.473179	55370	-0.059645	0.0217714	0.0814164	4.74959	9.0941e-05	0.0118748	1.49236
8048026	CPS1	CPS1	Hs.149252	1373	0.104509	0.185778	0.0812681	3.94334	0.000666062	0.0320703	-0.3683
8126820	ADGRF1	ADGRF1	Hs.733762	266977	-0.0687291	0.0122863	0.0810154	4.06948	0.000488132	0.027225	-0.0785205
7935660	DNMBP	DNMBP	Hs.500771	23268	0.459964	0.3791	-0.0808638	-3.77563	0.00100548	0.0406833	-0.751611
7951565	ARHGAP20	ARHGAP20	Hs.6136	57569	0.0288738	0.109528	0.080654	4.45692	0.000187376	0.0169815	0.816035
8038707	NA	KLK8; KLK9	Hs.104570; Hs.448942	11202; 284366	0.385641	0.465751	0.0801099	3.77153	0.00101563	0.040695	-0.760954
7925089	PCNXL2	PCNXL2	Hs.370605	80003	0.309037	0.388815	0.079778	3.80008	0.000947012	0.0395146	-0.69591
8157610	DAB2IP	DAB2IP	Hs.522378	153090	0.282924	0.362608	0.0796839	3.66094	0.00133086	0.0462526	-1.01202
7997453	PLCG2	PLCG2	Hs.372303; Hs.413111; Hs.586906; Hs.710001	5336	0.13149	0.210589	0.079099	3.77411	0.00100923	0.0406833	-0.755078
8162421	IPPK	IPPK	Hs.459896; Hs.713775	64768	0.0455845	-0.0332819	-0.0788664	-3.63967	0.00140169	0.047191	-1.06012
7933733	FAM13C	FAM13C	Hs.607594	220965	0.171479	0.250224	0.0787451	4.4209	0.00020483	0.0175721	0.73274
7986947	NA	GOLGA8IP; GOLGA8M; GOLGA8J; GOLGA8K; GOLGA8T; GOLGA8O; GOLGA8R; GOLGA8N; GOLGA8H	Hs.375441; Hs.672754; Hs.574257; Hs.649690; Hs.727141; Hs.562625; Hs.743947; Hs.525905; Hs.672754	283796; 653720; 653073; 653125; 653075; 728047; 101059918; 643699; 728498	0.302392	0.38102	0.0786281	3.91476	0.000714583	0.0335986	-0.433806
8139121	NA	NA	NA	NA	0.0617197	0.140114	0.0783939	3.96584	0.000630188	0.0310865	-0.316709
7978538	ARHGAP5-AS1	ARHGAP5-AS1	Hs.496755	84837	0.138795	0.217142	0.0783473	3.75529	0.00105681	0.0412215	-0.797895
7948046	OR4C13	OR4C13	Hs.553668	283092	0.0832893	0.161505	0.0782161	3.67331	0.00129129	0.0457406	-0.984007
8020220	TUBB6	TUBB6	Hs.193491; Hs.744066	84617	0.230417	0.308458	0.0780411	3.64032	0.00139947	0.047164	-1.05865
8094550	C4orf19	C4orf19	Hs.107527	55286	-0.0533579	0.0245042	0.077862	3.95607	0.000645527	0.0314241	-0.33912
7907079	RCSD1	RCSD1	Hs.493867	92241	0.0282289	0.10604	0.0778114	4.71567	9.88783e-05	0.0123773	1.41406
8144281	ARHGEF10	ARHGEF10	Hs.98594	9639	0.296139	0.373089	0.0769499	4.11549	0.000435736	0.0258622	0.027439
7929732	CNNM1	CNNM1	Hs.274579	26507	-0.0356186	0.0412548	0.0768734	5.51691	1.3934e-05	0.00490989	3.24583
8180266	ST6GALNAC5	ST6GALNAC5	Hs.303609	81849	0.121473	0.198232	0.0767591	3.64299	0.0013904	0.0470968	-1.05262
8023466	FECH	FECH	Hs.365365	2235	0.329825	0.253388	-0.0764372	-3.68631	0.00125095	0.0449331	-0.954546
8052872	TGFA	TGFA	Hs.170009; Hs.628298	7039	-0.0174694	0.0588589	0.0763283	4.07933	0.000476403	0.0267758	-0.0558275
8099633	PPARGC1A	PPARGC1A	Hs.527078	10891	0.0786837	0.154956	0.0762727	3.78955	0.000971774	0.0401454	-0.719912
7899990	NCDN	NCDN	Hs.121870	23154	0.40715	0.330952	-0.0761975	-3.6865	0.00125038	0.0449331	-0.954118
7959777	BRI3BP	BRI3BP	Hs.596464	140707	-0.036116	-0.112299	-0.0761827	-3.60505	0.00152499	0.0494427	-1.1383
8158214	COQ4	COQ4	Hs.98541	51117	0.118001	0.0421524	-0.0758485	-3.79611	0.000956253	0.0397218	-0.70494
8130811	LINC01558	LINC01558	Hs.520583	26238	-0.0459894	0.029607	0.0755965	3.7286	0.00112815	0.0426184	-0.858589
8130982	LINC01558	LINC01558	Hs.520583	26238	-0.0459894	0.029607	0.0755965	3.7286	0.00112815	0.0426184	-0.858589
8119237	LOC100132005	LOC100132005	Hs.116233	100132005	0.214803	0.290201	0.0753983	4.0155	0.000557617	0.0289657	-0.202655
7976073	NA	FLRT2; LOC100506718	Hs.533710; Hs.624735; Hs.744139	23768; 100506718	0.0124262	0.0877798	0.0753536	3.74653	0.00107971	0.0418038	-0.81782
8052994	RAB11FIP5	RAB11FIP5	Hs.24557	26056	0.237282	0.162037	-0.0752455	-3.64213	0.00139332	0.0470998	-1.05457
8019018	CBX4	CBX4	Hs.405046	8535	-0.000321349	-0.0754261	-0.0751048	-3.67645	0.00128143	0.0456341	-0.976892
7971122	NA	NA	NA	NA	0.068068	0.143006	0.0749376	4.66024	0.000113374	0.0130333	1.28605
7988644	ATP8B4	ATP8B4	Hs.511311	79895	0.113756	0.188215	0.0744593	4.28137	0.000289225	0.0207961	0.410204
8104680	C5orf22	C5orf22	Hs.519246	55322	0.431304	0.357367	-0.0739363	-3.72972	0.00112505	0.0426173	-0.856032
8165735	CSF2RA	CSF2RA	Hs.520937	1438	0.136654	0.210378	0.0737238	3.7426	0.00109016	0.0421104	-0.82677
8176306	CSF2RA	CSF2RA	Hs.520937	1438	0.136654	0.210378	0.0737238	3.7426	0.00109016	0.0421104	-0.82677
7981859	NA	GOLGA8IP; GOLGA8M; GOLGA8J; GOLGA8K; GOLGA8T; GOLGA8O; GOLGA8N; GOLGA8H	Hs.375441; Hs.672754; Hs.574257; Hs.649690; Hs.727141; Hs.562625; Hs.743947; Hs.525905; Hs.672754	283796; 653720; 653073; 653125; 653075; 728047; 643699; 728498	0.264638	0.337709	0.0730708	3.90436	0.000733091	0.0341174	-0.457621
8013479	NA	CCDC144NL; CCDC144CP; CCDC144B; CCDC144A	Hs.745246; Hs.448012; Hs.745246; Hs.674830; Hs.462475	339184; 348254; 284047; 9720	0.224652	0.151666	-0.0729856	-4.0894	0.000464714	0.0265719	-0.0326482
8110224	TSPAN17	TSPAN17	Hs.532129	26262	0.101878	0.0289919	-0.0728859	-3.59887	0.00154809	0.0497076	-1.15223
7982392	RYR3	RYR3	Hs.709373	6263	0.027159	0.0998475	0.0726885	5.05494	4.29168e-05	0.00764172	2.1949
8159654	NELFB	NELFB	Hs.521809	25920	0.0582598	-0.0143832	-0.072643	-4.19289	0.000359924	0.0233276	0.2059
8136095	AHCYL2	AHCYL2	Hs.600789	23382	0.395272	0.322718	-0.0725543	-4.44132	0.000194748	0.0172003	0.779943
7969665	HS6ST3	HS6ST3	Hs.171001; Hs.740393	266722	-0.0499374	-0.122483	-0.0725456	-3.7015	0.00120539	0.0438747	-0.920101
8145085	POLR3D	POLR3D	Hs.148342	661	0.165393	0.237925	0.0725319	3.76798	0.00102449	0.0408297	-0.769029
8180244	LOC646870	LOC646870	NA	646870	0.0438395	0.116182	0.0723423	4.109	0.000442776	0.0259562	0.0124799
8083749	PPM1L	PPM1L	Hs.389027	151742	0.086347	0.15831	0.0719632	4.29154	0.000282043	0.0205496	0.433703
8000974	ZNF668	ZNF668	Hs.102928	79759	-0.0714234	-0.142839	-0.0714154	-3.6063	0.00152038	0.0494377	-1.13549
7940891	DNAJC4	DNAJC4	Hs.172847	3338	0.3944	0.323843	-0.070557	-3.64161	0.00139507	0.0471113	-1.05573
7941350	PCNXL3	PCNXL3	Hs.380801	399909	0.154838	0.084852	-0.0699862	-3.60071	0.0015412	0.0495952	-1.1481
8157922	LMX1B	LMX1B	Hs.129133	4010	0.0996029	0.0296608	-0.0699422	-3.60787	0.00151458	0.0493449	-1.13195
8062286	AAR2	AAR2	Hs.11314; Hs.744306	25980	0.42896	0.35907	-0.0698903	-3.62707	0.0014454	0.0481386	-1.0886
7921538	IGSF8	IGSF8	Hs.332012	93185	0.468823	0.399128	-0.0696943	-3.98576	0.00060001	0.0301336	-0.27097
8138189	RPA3	RPA3	Hs.487540	6119	0.153505	0.0840471	-0.0694577	-4.3433	0.000248162	0.0192505	0.553321
7987114	NA	GOLGA8IP; GOLGA8J; GOLGA8K; GOLGA8M; GOLGA8T; GOLGA8O; GOLGA8N; CHRFAM7A; ULK4P1; GOLGA8H; LOC101929970; ULK4P2	Hs.510853; Hs.574255; Hs.375441; Hs.672754; Hs.574257; Hs.649690; Hs.727141; Hs.562625; Hs.743947; Hs.525905; Hs.672754; Hs.642616	283796; 653073; 653125; 653720; 653075; 728047; 643699; 89832; 89838; 728498; 101929970; 100288380	0.270451	0.339901	0.0694495	4.0871	0.000467356	0.026601	-0.0379386
8180414	ST6GALNAC1	ST6GALNAC1	Hs.105352	55808	-0.00922275	0.0602118	0.0694346	4.10271	0.000449702	0.0260867	-0.00200586
7991750	HBZ	HBZ	Hs.585357	3050	-0.448535	-0.517871	-0.0693363	-4.52023	0.00016023	0.0155092	0.962423
8102655	BBS7	BBS7	Hs.591694	55212	0.147122	0.2157	0.0685778	3.62135	0.00146567	0.0483672	-1.10152
8018774	ST6GALNAC1	ST6GALNAC1	Hs.105352	55808	-0.0143009	0.0537426	0.0680435	4.18931	0.00036312	0.0233276	0.197644
7917612	HFM1	HFM1	Hs.454818	164045	-0.0992724	-0.0315779	0.0676945	4.58551	0.000136357	0.0144136	1.11335
7977249	INF2	INF2	Hs.24956	64423	0.522636	0.455071	-0.0675656	-4.18835	0.00036398	0.0233276	0.195436
7951781	C11orf71	C11orf71	Hs.715083	54494	0.186904	0.119485	-0.0674199	-4.1629	0.000387598	0.0242427	0.136728
8156529	ZNF169	ZNF169	Hs.387623	169841	0.195201	0.128336	-0.0668647	-3.79948	0.000948391	0.0395226	-0.697262
8121319	SOBP	SOBP	Hs.445244	55084	-0.00444318	0.0621839	0.0666271	3.71454	0.0011676	0.0431695	-0.890518
8107594	SNCAIP	SNCAIP	Hs.426463	9627	0.180836	0.246873	0.0660373	3.71412	0.0011688	0.0431695	-0.891475
8169792	SH2D1A	SH2D1A	Hs.349094	4068	0.0920968	0.157594	0.0654972	3.94744	0.000659384	0.0320252	-0.358912
8178080	NA	SAPCD1; MSH5-SAPCD1	Hs.371225; Hs.647011	401251; 100532732	0.238296	0.303076	0.0647797	3.64537	0.00138235	0.0470093	-1.04723
7901563	NA	NA	NA	NA	-0.229994	-0.294569	-0.0645747	-3.79836	0.000951	0.0395818	-0.699817
7934091	NA	NA	NA	NA	-0.0762744	-0.140372	-0.0640972	-3.76614	0.00102911	0.0408297	-0.77321
7963614	ITGB7	ITGB7	Hs.654470	3695	0.111334	0.175341	0.0640071	4.37708	0.000228274	0.0185537	0.631413
7986627	NA	NA	NA	NA	-0.280402	-0.343393	-0.0629911	-3.63129	0.00143061	0.0478738	-1.07906
8051236	NA	NA	NA	NA	0.161318	0.223319	0.0620011	4.16419	0.000386366	0.0242427	0.139699
8021528	TNFRSF11A	TNFRSF11A	Hs.204044; Hs.621477	8792	-0.00848488	0.0532067	0.0616916	3.8318	0.000876113	0.038081	-0.623524
8034286	ECSIT	ECSIT	Hs.515146	51295	0.0828285	0.14326	0.0604315	3.66294	0.00132437	0.0462526	-1.00748
8126729	CLIC5	CLIC5	Hs.485489; Hs.734348	53405	-0.05337	0.00698284	0.0603529	3.61181	0.00150013	0.0490665	-1.12306
8082314	PLXNA1	PLXNA1	Hs.432329	5361	0.101645	0.160355	0.0587099	3.90053	0.000740029	0.0341568	-0.466393
8169711	GLUD2	GLUD2	Hs.368538	2747	0.0792635	0.0207303	-0.0585332	-4.05293	0.000508466	0.027575	-0.116594
8093906	WFS1	WFS1	Hs.518602; Hs.727283	7466	-0.0388424	-0.0969576	-0.0581152	-3.88881	0.000761665	0.0348368	-0.493228
8043981	IL1R2	IL1R2	Hs.25333	7850	0.156606	0.214456	0.0578498	3.89963	0.000741669	0.0341568	-0.468455
8075668	NA	LOC284912; MB	Hs.517586; Hs.306978	284912; 4151	0.0970184	0.0391801	-0.0578383	-3.93794	0.000674975	0.0321526	-0.380685
8081103	NA	NA	NA	NA	-0.248496	-0.305	-0.0565044	-3.85001	0.000837822	0.037196	-0.58194
8098157	NA	NA	NA	NA	0.0567457	0.000326937	-0.0564188	-3.80321	0.00093977	0.0395146	-0.68877
7958031	PARPBP	PARPBP	Hs.330663	55010	0.0171787	0.0705089	0.0533302	3.7061	0.00119193	0.0438053	-0.90967
7925720	OR2C3	OR2C3	Hs.730218	81472	-0.13195	-0.18475	-0.0527994	-3.70406	0.00119787	0.0438747	-0.914291
8113786	NA	NA	NA	NA	-0.0902946	-0.142664	-0.0523693	-3.7172	0.00116003	0.0431569	-0.884474
7902850	GBP6	GBP6	Hs.254338	163351	-0.112472	-0.0610862	0.0513855	3.82164	0.000898242	0.0385276	-0.646731
8124889	NA	POU5F1; POU5F1P3; POU5F1B; POU5F1P4	Hs.249184; Hs.450254; Hs.646545; Hs.632482	5460; 642559; 5462; 645682	0.0564318	0.107586	0.0511538	3.87723	0.000783646	0.0354797	-0.519716
8179719	NA	POU5F1; POU5F1P3; POU5F1B; POU5F1P4	Hs.249184; Hs.450254; Hs.646545; Hs.632482	5460; 642559; 5462; 645682	0.0564318	0.107586	0.0511538	3.87723	0.000783646	0.0354797	-0.519716
8130628	AGPAT4	AGPAT4	Hs.353175	56895	0.030348	0.0813648	0.0510168	3.64919	0.00136956	0.0468677	-1.03861
7927745	NA	NA	NA	NA	-0.178514	-0.222437	-0.0439233	-3.71609	0.00116319	0.0431695	-0.887002
7898124	FHAD1	FHAD1	Hs.659997	114827	-0.0195644	0.0236555	0.0432199	3.72417	0.00114041	0.0428098	-0.868635

## Sheet: SupplTable2-adj.p<0.005
Top 99 genes, Limma with adjusted p < 0.005 and ComBAT, sorted by absolute value of Log Fold Change.
probeid	Symbol	SYMBOLS	UNIGENE	ENTREZID	Mean AH	Mean B9	logFC	t	P.Value	adj.P.Val	B
8109926	GABRP	GABRP	Hs.26225	2568	0.63921	1.43951	0.800305	7.41621	1.72746e-07	0.000858605	7.29911
8095110	KIT	KIT	Hs.479754	3815	0.695984	1.48801	0.79203	7.2026	2.76791e-07	0.000858605	6.86918
7927058	NA	NA	NA	NA	3.77041	2.99562	-0.774789	-5.5627	1.24758e-05	0.00476634	3.34894
8111932	CCL28	CCL28	Hs.656904	56477	0.457187	1.19572	0.738532	7.08325	3.61148e-07	0.000858939	6.6259
8022927	SLC39A6	SLC39A6	Hs.79136	25800	2.40266	1.68783	-0.714828	-6.30083	2.161e-06	0.00211266	4.9785
8015337	KRT15	KRT15	Hs.654570	3866	0.798166	1.45897	0.6608	6.56703	1.1657e-06	0.00184831	5.54893
8113073	ARRDC3	ARRDC3	Hs.24684	57561	1.58094	2.10722	0.526272	7.39306	1.81746e-07	0.000858605	7.25287
7989501	CA12	CA12	Hs.210995	771	1.4981	0.989369	-0.508731	-5.82969	6.5734e-06	0.00375258	3.94587
8100994	CXCL2	CXCL2	Hs.75765	2920	0.730902	1.21534	0.484441	5.6182	1.09139e-05	0.00471948	3.47365
7954208	PIK3C2G	PIK3C2G	Hs.22500	5288	0.612353	1.05409	0.441739	7.14648	3.13601e-07	0.000858605	6.75506
8075182	XBP1	XBP1	Hs.437638	7494	2.61755	2.1799	-0.437657	-5.4908	1.4842e-05	0.00499186	3.18693
7977621	NDRG2	NDRG2	Hs.525205	57447	0.94502	1.37139	0.426373	5.87317	5.92615e-06	0.00372307	4.04231
7951133	MAML2	MAML2	Hs.428214; Hs.745167	84441	0.964023	1.36547	0.401443	6.59301	1.09807e-06	0.00182812	5.60406
8150428	SFRP1	SFRP1	Hs.213424	6422	0.919194	1.30668	0.387485	6.28652	2.23443e-06	0.00211266	4.94756
8155540	NA	CNTNAP3B; CNTNAP3; CNTNAP3P2	Hs.128474; Hs.521495; Hs.604441; Hs.521495; Hs.604441; Hs.521495; Hs.722375	728577; 79937; 643827	0.305818	0.685496	0.379679	5.54938	1.28832e-05	0.00476634	3.31897
8161460	NA	CNTNAP3B; CNTNAP3; CNTNAP3P2	Hs.128474; Hs.521495; Hs.604441; Hs.521495; Hs.604441; Hs.521495; Hs.722375	728577; 79937; 643827	0.305818	0.685496	0.379679	5.54938	1.28832e-05	0.00476634	3.31897
8145291	SLC25A37	SLC25A37	Hs.596025; Hs.658208; Hs.726050	51312	0.516521	0.885725	0.369203	6.34467	1.95099e-06	0.00211266	5.07311
8136347	CALD1	CALD1	Hs.490203	800	1.25933	1.62411	0.364781	6.15989	3.00649e-06	0.0026344	4.67256
8094441	SLC34A2	SLC34A2	Hs.479372	10568	0.0938322	0.456328	0.362496	6.28552	2.23967e-06	0.00211266	4.94539
7976726	EVL	EVL	Hs.125867	51466	1.23051	0.878082	-0.352427	-5.5783	1.20151e-05	0.00476634	3.38403
7926105	GATA3	GATA3	Hs.524134	2625	2.38466	2.03253	-0.352138	-5.67452	9.5315e-06	0.00433118	3.59988
8171921	DMD	DMD	Hs.495912	1756	0.582582	0.933564	0.350982	7.34236	2.03187e-07	0.000858605	7.15128
8127234	DST	DST	Hs.604915; Hs.669931; Hs.728928; Hs.735651	667	1.35153	1.69374	0.342213	7.11659	3.35222e-07	0.000858605	6.69408
8155359	NA	CNTNAP3B; CNTNAP3; CNTNAP3P2; LOC102725253	Hs.128474; Hs.521495; Hs.604441; Hs.521495; Hs.604441; Hs.521495; Hs.722375	728577; 79937; 643827; 102725253	0.341151	0.683214	0.342063	5.7207	8.53144e-06	0.00417752	3.70314
7963427	KRT5	KRT5	Hs.433845	3852	0.793101	1.11999	0.326885	5.6471	1.01807e-05	0.00448794	3.53848
8105778	PIK3R1	PIK3R1	Hs.132225; Hs.604502; Hs.734132	5295	1.68551	2.007	0.321495	5.74605	8.02869e-06	0.00411279	3.75971
8086607	LTF	LTF	Hs.529517	4057	0.274546	0.595715	0.321169	6.8378	6.278e-07	0.00135166	6.11875
8130556	NA	SOD2; LOC100129518	Hs.487046; Hs.712708	6648; 100129518	0.601859	0.921562	0.319703	6.18523	2.83269e-06	0.00254919	4.72777
7996027	CX3CL1	CX3CL1	Hs.531668	6376	0.497082	0.814473	0.317391	6.79279	6.95376e-07	0.001362	6.02478
8117120	ID4	ID4	Hs.519601; Hs.663469	3400	0.268881	0.584218	0.315337	5.51233	1.40894e-05	0.00490989	3.23548
8148040	MAL2	MAL2	Hs.201083	114569	1.53714	1.22218	-0.314964	-6.48251	1.41677e-06	0.00204263	5.36889
7978706	FOXA1	FOXA1	Hs.163484	3169	1.01777	0.716487	-0.301287	-5.91551	5.35804e-06	0.00364095	4.13602
8083494	MME	MME	Hs.307734	4311	0.591353	0.883403	0.292049	5.74782	7.9948e-06	0.00411279	3.76365
8152119	NCALD	NCALD	Hs.492427	83988	0.184584	0.46963	0.285046	6.31918	2.07041e-06	0.00211266	5.01814
8150076	DUSP4	DUSP4	Hs.417962	1846	0.669542	0.386814	-0.282727	-6.35967	1.88402e-06	0.00211266	5.10543
8124144	DEK	DEK	Hs.484813	7913	1.17208	1.44346	0.271375	5.8326	6.52796e-06	0.00375258	3.95233
8041644	PLEKHH2	PLEKHH2	Hs.164162	130271	0.616621	0.879893	0.263272	7.56159	1.25765e-07	0.000858605	7.58766
7953603	C1S	C1S	Hs.458355	716	0.757947	1.01081	0.252866	6.03754	4.01176e-06	0.0030359	4.40489
8106098	MAP1B	MAP1B	Hs.335079	4131	0.586228	0.832445	0.246217	7.85208	6.72672e-08	0.000858605	8.15423
8108873	ARHGAP26	ARHGAP26	Hs.654668	23092	0.260845	0.505028	0.244183	5.8359	6.47672e-06	0.00375258	3.95966
8166447	PTCHD1	PTCHD1	Hs.319503	139411	0.0237555	0.262796	0.23904	6.31494	2.09101e-06	0.00211266	5.00897
7926545	PLXDC2	PLXDC2	Hs.99472; Hs.658134; Hs.733859	84898	0.877157	1.116	0.238847	5.88991	5.69446e-06	0.00371781	4.0794
7903414	NA	AMY2A; AMY1B; AMY1C; AMY1A; AMY2B; ACTG1P4	Hs.655232; Hs.599274; Hs.654437; Hs.655232; Hs.662103; Hs.655232; Hs.662103; Hs.654437; Hs.484588; Hs.721681	279; 277; 278; 276; 280; 648740	0.408197	0.643997	0.2358	7.87465	6.41043e-08	0.000858605	8.19771
8155460	NA	CNTNAP3B; CNTNAP3; CNTNAP3P2; LOC102725253	Hs.128474; Hs.521495; Hs.604441; Hs.521495; Hs.604441; Hs.521495; Hs.722375	728577; 79937; 643827; 102725253	0.331041	0.566462	0.235421	5.82029	6.72264e-06	0.00375258	3.92498
8157105	ZNF462	ZNF462	Hs.370379	58499	0.984228	1.21746	0.233233	5.57105	1.22268e-05	0.00476634	3.36774
8168727	NA	NA	NA	NA	0.166194	0.399286	0.233092	5.72819	8.37961e-06	0.00417752	3.71987
7950644	NA	NDUFC2; NDUFC2-KCTD14	Hs.407860; Hs.407860; Hs.709780	4718; 100532726	1.47539	1.24309	-0.232298	-5.58479	1.18284e-05	0.00476634	3.39863
8171297	MID1	MID1	Hs.27695; Hs.460482; Hs.689953; Hs.738954	4281	0.293924	0.525323	0.231399	5.98707	4.52096e-06	0.00321551	4.2939
8052654	PELI1	PELI1	Hs.7886	57162	0.770191	0.998092	0.227901	6.05077	3.88825e-06	0.00302281	4.43392
8007919	NA	LRRC37A4P; LRRC37A2; LRRC37A; LRRC37A3; LRRC37BP1; LRRC37A6P; LRRC37B	Hs.579108; Hs.744157; Hs.744758; Hs.596756; Hs.514071; Hs.744157; Hs.568209; Hs.551962; Hs.744157; Hs.744758; Hs.631829; Hs.646568; Hs.744157; Hs.744758	55073; 474170; 9884; 374819; 147172; 387646; 114659	1.4814	1.70702	0.225623	5.87563	5.89153e-06	0.00372307	4.04775
8156060	TLE4	TLE4	Hs.444213	7091	0.314129	0.534765	0.220636	5.55956	1.25704e-05	0.00476634	3.34189
8016245	NA	LRRC37A4P; LRRC37A3; LRRC37A2; LRRC37A; LRRC37BP1; LRRC37A6P; LRRC37B	Hs.579108; Hs.744157; Hs.744758; Hs.596756; Hs.514071; Hs.744157; Hs.568209; Hs.551962; Hs.744157; Hs.744758; Hs.631829; Hs.646568; Hs.744157; Hs.744758	55073; 374819; 474170; 9884; 147172; 387646; 114659	1.36661	1.58533	0.218717	6.51276	1.32109e-06	0.00199948	5.43345
8145281	SLC25A37	SLC25A37	Hs.596025; Hs.658208; Hs.726050	51312	0.350451	0.567102	0.216652	5.75874	7.78847e-06	0.00411279	3.78799
8121861	NCOA7	NCOA7	Hs.171426	135112	0.281702	0.495499	0.213796	6.10283	3.43867e-06	0.00293583	4.54797
7946321	NA	NA	NA	NA	0.422892	0.63641	0.213518	5.93625	5.10033e-06	0.00353803	4.18185
8056151	PLA2R1	PLA2R1	Hs.410477	22925	0.396587	0.604903	0.208316	5.64454	1.02437e-05	0.00448794	3.53273
8119076	NA	NA	NA	NA	0.616	0.819324	0.203324	6.75741	7.53689e-07	0.0013942	5.95071
8155192	GLIPR2	GLIPR2	Hs.493819	152007	0.426781	0.628568	0.201786	5.67042	9.62572e-06	0.00433118	3.59071
8096425	CCSER1	CCSER1	Hs.654735	401145	0.144541	0.342868	0.198328	6.46589	1.4723e-06	0.00204263	5.33338
7973446	DHRS4-AS1	DHRS4-AS1	Hs.569361	55449	0.862828	0.67137	-0.191458	-6.33999	1.97235e-06	0.00211266	5.06304
8043114	TCF7L1	TCF7L1	Hs.516297	83439	0.678252	0.869278	0.191026	5.52541	1.3651e-05	0.00490989	3.26497
8024909	KDM4B	KDM4B	Hs.654816	23030	0.360152	0.170096	-0.190056	-5.84796	6.29304e-06	0.00375258	3.98643
7961604	PLCZ1	PLCZ1	Hs.97542; Hs.743832	89869	0.213678	0.400254	0.186576	5.57011	1.22547e-05	0.00476634	3.36561
8157300	BSPRY	BSPRY	Hs.614517	54836	0.32475	0.138874	-0.185875	-5.72294	8.48573e-06	0.00417752	3.70815
8103206	FBXW7	FBXW7	Hs.561245; Hs.717081	55294	0.387828	0.571716	0.183888	6.29764	2.17714e-06	0.00211266	4.97161
7903425	NA	AMY2A; AMY1B; AMY1C; AMY1A; AMY2B; ACTG1P4	Hs.655232; Hs.599274; Hs.654437; Hs.655232; Hs.662103; Hs.655232; Hs.662103; Hs.654437; Hs.484588; Hs.721681	279; 277; 278; 276; 280; 648740	0.280688	0.463715	0.183027	7.12834	3.26542e-07	0.000858605	6.71808
7903440	NA	AMY2A; AMY1B; AMY1C; AMY1A; AMY2B; ACTG1P4	Hs.655232; Hs.599274; Hs.654437; Hs.655232; Hs.662103; Hs.655232; Hs.662103; Hs.654437; Hs.484588; Hs.721681	279; 277; 278; 276; 280; 648740	0.280688	0.463715	0.183027	7.12834	3.26542e-07	0.000858605	6.71808
7918134	NA	AMY2A; AMY1B; AMY1C; AMY1A; AMY2B; ACTG1P4	Hs.655232; Hs.599274; Hs.654437; Hs.655232; Hs.662103; Hs.655232; Hs.662103; Hs.654437; Hs.484588; Hs.721681	279; 277; 278; 276; 280; 648740	0.280688	0.463715	0.183027	7.12834	3.26542e-07	0.000858605	6.71808
8101728	FAM13A	FAM13A	Hs.97270; Hs.714536	10144	0.627006	0.808645	0.181639	5.55832	1.26083e-05	0.00476634	3.33908
8138888	PDE1C	PDE1C	Hs.728862	5137	0.2129	0.393194	0.180294	6.30795	2.12539e-06	0.00211266	4.99388
8038670	KLK5	KLK5	Hs.50915	25818	0.522362	0.698975	0.176614	6.07517	3.67054e-06	0.00298093	4.48741
8123315	QKI	QKI	Hs.510324	9444	0.749114	0.922387	0.173273	5.90501	5.49355e-06	0.00365837	4.1128
7894087	NA	NA	NA	NA	2.56413	2.39307	-0.171055	-6.2771	2.28417e-06	0.00211266	4.92718
8163908	GGTA1P	GGTA1P	Hs.97469	2681	0.173516	0.343797	0.170281	5.53561	1.33186e-05	0.0048733	3.28796
7972336	DZIP1	DZIP1	Hs.656580; Hs.742077	22873	0.196087	0.358094	0.162007	5.58103	1.19361e-05	0.00476634	3.39018
8007850	NA	LRRC37A2; LRRC37A; LRRC37A3; LRRC37A6P; LRRC37A4P; LRRC37BP1; LRRC37B	Hs.579108; Hs.744157; Hs.744758; Hs.596756; Hs.514071; Hs.744157; Hs.568209; Hs.551962; Hs.744157; Hs.744758; Hs.631829; Hs.646568; Hs.744157; Hs.744758	474170; 9884; 374819; 387646; 55073; 147172; 114659	1.62551	1.78646	0.160949	6.00638	4.3188e-06	0.00319562	4.3364
8007867	NA	LRRC37A2; LRRC37A; LRRC37A3; LRRC37A6P; LRRC37A4P; LRRC37BP1; LRRC37B	Hs.579108; Hs.744157; Hs.744758; Hs.596756; Hs.514071; Hs.744157; Hs.568209; Hs.551962; Hs.744157; Hs.744758; Hs.631829; Hs.646568; Hs.744157; Hs.744758	474170; 9884; 374819; 387646; 55073; 147172; 114659	1.67513	1.83604	0.160916	6.08566	3.58078e-06	0.00298073	4.51039
8157463	C9orf91	C9orf91	Hs.522357	203197	0.255528	0.0970037	-0.158524	-5.67766	9.45975e-06	0.00433118	3.60692
7951144	CCDC82	CCDC82	Hs.525088	79780	0.304737	0.462438	0.157701	5.59531	1.15323e-05	0.00476634	3.42227
8060758	PRNP	PRNP	Hs.472010; Hs.610285; Hs.721670	5621	0.8911	1.04629	0.155187	5.70423	8.87523e-06	0.00428288	3.66634
8132860	EGFR	EGFR	Hs.488293; Hs.605083	1956	0.279967	0.433997	0.154029	5.58464	1.18327e-05	0.00476634	3.39829
8006906	ERBB2	ERBB2	Hs.446352	2064	0.654366	0.503334	-0.151033	-5.59706	1.14839e-05	0.00476634	3.42619
7978776	MIS18BP1	MIS18BP1	Hs.732769	55320	0.692329	0.842836	0.150508	5.49523	1.4684e-05	0.0049891	3.19692
7989277	MYO1E	MYO1E	Hs.654506	4643	0.463791	0.60235	0.138559	5.51781	1.3904e-05	0.00490989	3.24784
8040340	LPIN1	LPIN1	Hs.467740; Hs.739141	23175	0.450893	0.589254	0.13836	6.82282	6.49507e-07	0.00135166	6.08751
7997128	IL34	IL34	Hs.461214	146433	0.43598	0.567455	0.131475	6.59898	1.08311e-06	0.00182812	5.61671
7927367	NA	ANXA8; ANXA8L1; LOC102725207	Hs.535306; Hs.744068; Hs.705389	653145; 728113; 102725207	0.0528793	0.182144	0.129265	5.49725	1.46125e-05	0.0049891	3.20147
7933129	ZNF37BP	ZNF37BP	Hs.278064; Hs.684178	100129482	0.45647	0.583982	0.127512	6.0491	3.90368e-06	0.00302281	4.43025
8027728	HPN	HPN	Hs.182385	3249	0.27881	0.151496	-0.127314	-5.76811	7.61561e-06	0.00408995	3.80889
7895714	NA	NA	NA	NA	3.701	3.57531	-0.125684	-5.82336	6.67353e-06	0.00375258	3.93181
8122756	PLEKHG1	PLEKHG1	Hs.189781	57480	0.12777	0.250928	0.123158	7.26277	2.42224e-07	0.000858605	6.991
8097903	TLR2	TLR2	Hs.519033	7097	0.0264008	0.142774	0.116374	5.68371	9.32323e-06	0.00433118	3.62046
7947512	PAMR1	PAMR1	Hs.55044	25891	-0.00112938	0.10519	0.106319	5.67358	9.55297e-06	0.00433118	3.59778
7983143	STARD9	STARD9	Hs.122061	57519	0.0904946	0.195469	0.104974	5.81399	6.8245e-06	0.00375258	3.91099
8078196	KCNH8	KCNH8	Hs.475656	131096	-0.0114754	0.0911268	0.102602	5.81092	6.87472e-06	0.00375258	3.90416
7923043	KCNT2	KCNT2	Hs.657046	343450	-0.0495466	0.0466283	0.096175	6.43477	1.5824e-06	0.00210757	5.26674
8171901	TAB3	TAB3	Hs.188256	257397	0.574449	0.482705	-0.0917446	-5.51038	1.41559e-05	0.00490989	3.23109
8020827	MEP1B	MEP1B	Hs.194777	4225	-0.119738	-0.0371724	0.0825651	5.98541	4.53881e-06	0.00321551	4.29024
7929732	CNNM1	CNNM1	Hs.274579	26507	-0.0356186	0.0412548	0.0768734	5.51691	1.3934e-05	0.00490989	3.24583

## Sheet: SupplTable3-pamsignature
Top 139 genes for PAM signature
probeid	Symbol	SYMBOLS	UNIGENE	ENTREZID	Mean AH	Mean B9	logFC	AveExpr	t	P.Value	adj.P.Val	B
8109926	GABRP	GABRP	Hs.26225	2568	0.63921	1.43951	0.800305	1.03936	7.41621	1.72746e-07	0.000858605	7.29911
8111932	CCL28	CCL28	Hs.656904	56477	0.457187	1.19572	0.738532	0.826452	7.08325	3.61148e-07	0.000858939	6.6259
8095110	KIT	KIT	Hs.479754	3815	0.695984	1.48801	0.79203	1.092	7.2026	2.76791e-07	0.000858605	6.86918
7927058	NA	NA	NA	NA	3.77041	2.99562	-0.774789	3.38302	-5.5627	1.24758e-05	0.00476634	3.34894
8015337	KRT15	KRT15	Hs.654570	3866	0.798166	1.45897	0.6608	1.12857	6.56703	1.1657e-06	0.00184831	5.54893
8022927	SLC39A6	SLC39A6	Hs.79136	25800	2.40266	1.68783	-0.714828	2.04524	-6.30083	2.161e-06	0.00211266	4.9785
8099476	PROM1	PROM1	Hs.614734	8842	0.491641	1.03528	0.543639	0.76346	5.38082	1.93757e-05	0.00565923	2.93811
8066493	SLPI	SLPI	Hs.517070	6590	0.861628	1.41603	0.5544	1.13883	5.0638	4.1995e-05	0.00764172	2.2152
7954208	PIK3C2G	PIK3C2G	Hs.22500	5288	0.612353	1.05409	0.441739	0.833222	7.14648	3.13601e-07	0.000858605	6.75506
8049487	MLPH	MLPH	Hs.102406	79083	1.17044	0.761407	-0.409028	0.965921	-5.39481	1.87286e-05	0.00555658	2.96982
8075182	XBP1	XBP1	Hs.437638	7494	2.61755	2.1799	-0.437657	2.39872	-5.4908	1.4842e-05	0.00499186	3.18693
7978710	NA	NA	NA	NA	1.36034	0.863137	-0.4972	1.11174	-5.39686	1.86357e-05	0.00555658	2.97447
8146717	NA	SGK3; C8orf44-SGK3	Hs.613417; Hs.733251; Hs.613417	23678; 100533105	1.52282	0.972701	-0.55012	1.24776	-4.73027	9.53807e-05	0.0121217	1.44776
8145291	SLC25A37	SLC25A37	Hs.596025; Hs.658208; Hs.726050	51312	0.516521	0.885725	0.369203	0.701123	6.34467	1.95099e-06	0.00211266	5.07311
8100994	CXCL2	CXCL2	Hs.75765	2920	0.730902	1.21534	0.484441	0.973122	5.6182	1.09139e-05	0.00471948	3.47365
7951217	MMP7	MMP7	Hs.2256	4316	0.221891	0.705096	0.483205	0.463494	5.42543	1.73881e-05	0.00553644	3.03916
7923929	PIGR	PIGR	Hs.497589	5284	0.2223	0.761558	0.539258	0.491929	4.60534	0.000129838	0.0139111	1.15918
7989501	CA12	CA12	Hs.210995	771	1.4981	0.989369	-0.508731	1.24373	-5.82969	6.5734e-06	0.00375258	3.94587
8171921	DMD	DMD	Hs.495912	1756	0.582582	0.933564	0.350982	0.758073	7.34236	2.03187e-07	0.000858605	7.15128
8136347	CALD1	CALD1	Hs.490203	800	1.25933	1.62411	0.364781	1.44172	6.15989	3.00649e-06	0.0026344	4.67256
8127145	ELOVL5	ELOVL5	Hs.520189	60481	2.88964	2.22181	-0.667826	2.55572	-4.91572	6.04053e-05	0.0091841	1.87516
8113073	ARRDC3	ARRDC3	Hs.24684	57561	1.58094	2.10722	0.526272	1.84408	7.39306	1.81746e-07	0.000858605	7.25287
7920642	MUC1	MUC1	Hs.89603	4582	1.95967	1.43455	-0.525115	1.69711	-4.79614	8.10826e-05	0.0109967	1.59972
8152119	NCALD	NCALD	Hs.492427	83988	0.184584	0.46963	0.285046	0.327107	6.31918	2.07041e-06	0.00211266	5.01814
8138822	NA	NA	NA	NA	0.731272	0.409265	-0.322008	0.570269	-4.94719	5.59091e-05	0.00878116	1.94753
8094441	SLC34A2	SLC34A2	Hs.479372	10568	0.0938322	0.456328	0.362496	0.27508	6.28552	2.23967e-06	0.00211266	4.94539
8155540	NA	CNTNAP3B; CNTNAP3; CNTNAP3P2	Hs.128474; Hs.521495; Hs.604441; Hs.521495; Hs.604441; Hs.521495; Hs.722375	728577; 79937; 643827	0.305818	0.685496	0.379679	0.495657	5.54938	1.28832e-05	0.00476634	3.31897
8161460	NA	CNTNAP3B; CNTNAP3; CNTNAP3P2	Hs.128474; Hs.521495; Hs.604441; Hs.521495; Hs.604441; Hs.521495; Hs.722375	728577; 79937; 643827	0.305818	0.685496	0.379679	0.495657	5.54938	1.28832e-05	0.00476634	3.31897
8009515	LINC01152	LINC01152	Hs.512309	102606463	0.300201	0.736739	0.436539	0.51847	4.8087	7.86114e-05	0.0108611	1.62868
8117120	ID4	ID4	Hs.519601; Hs.663469	3400	0.268881	0.584218	0.315337	0.426549	5.51233	1.40894e-05	0.00490989	3.23548
8174664	NA	NA	NA	NA	0.374836	0.87274	0.497904	0.623788	4.03218	0.000535153	0.0284648	-0.164307
7951133	MAML2	MAML2	Hs.428214; Hs.745167	84441	0.964023	1.36547	0.401443	1.16474	6.59301	1.09807e-06	0.00182812	5.60406
7947481	ELF5	ELF5	Hs.11713	2001	0.515618	0.969402	0.453784	0.74251	4.08787	0.000466479	0.0265965	-0.0361852
8100827	IGJ	IGJ	Hs.643431	3512	1.97679	3.09666	1.11987	2.53673	5.13053	3.56645e-05	0.00715375	2.36799
8155359	NA	CNTNAP3B; CNTNAP3; CNTNAP3P2; LOC102725253	Hs.128474; Hs.521495; Hs.604441; Hs.521495; Hs.604441; Hs.521495; Hs.722375	728577; 79937; 643827; 102725253	0.341151	0.683214	0.342063	0.512183	5.7207	8.53144e-06	0.00417752	3.70314
7977621	NDRG2	NDRG2	Hs.525205	57447	0.94502	1.37139	0.426373	1.15821	5.87317	5.92615e-06	0.00372307	4.04231
8015796	NA	NA	NA	NA	1.37988	2.02021	0.640324	1.70005	4.1364	0.000413807	0.0251991	0.0756406
8150428	SFRP1	SFRP1	Hs.213424	6422	0.919194	1.30668	0.387485	1.11294	6.28652	2.23443e-06	0.00211266	4.94756
7947156	MUC15	MUC15	Hs.407152	143662	0.061019	0.366348	0.305329	0.213683	5.26049	2.59653e-05	0.0063107	2.66466
7996027	CX3CL1	CX3CL1	Hs.531668	6376	0.497082	0.814473	0.317391	0.655777	6.79279	6.95376e-07	0.001362	6.02478
7988970	FAM214A	FAM214A	Hs.152385	56204	1.74841	1.36749	-0.380919	1.55795	-5.22248	2.84876e-05	0.00649693	2.57802
7917530	GBP2	GBP2	Hs.386567; Hs.732899; Hs.734162	2634	0.758285	1.1559	0.397612	0.957091	4.79837	8.0637e-05	0.0109967	1.60488
8180405	ARL4A	ARL4A	Hs.245540	10124	0.85832	1.26642	0.408102	1.06237	5.02542	4.6139e-05	0.00781273	2.12719
8086607	LTF	LTF	Hs.529517	4057	0.274546	0.595715	0.321169	0.435131	6.8378	6.278e-07	0.00135166	6.11875
7978706	FOXA1	FOXA1	Hs.163484	3169	1.01777	0.716487	-0.301287	0.867131	-5.91551	5.35804e-06	0.00364095	4.13602
7987403	NA	NA	NA	NA	0.28309	0.580431	0.297341	0.43176	4.96281	5.38044e-05	0.00853108	1.98342
7933088	NA	NA	NA	NA	2.13582	1.6114	-0.524418	1.87361	-4.61223	0.000127645	0.0138334	1.17512
7983393	SORD	SORD	Hs.878	6652	0.905817	0.539462	-0.366355	0.722639	-4.91614	6.03435e-05	0.0091841	1.87612
8168727	NA	NA	NA	NA	0.166194	0.399286	0.233092	0.28274	5.72819	8.37961e-06	0.00417752	3.71987
8166447	PTCHD1	PTCHD1	Hs.319503	139411	0.0237555	0.262796	0.23904	0.143276	6.31494	2.09101e-06	0.00211266	5.00897
8138392	AGR3	AGR3	Hs.100686	155465	1.8119	1.25472	-0.557185	1.53331	-3.70096	0.00120699	0.0438747	-0.921333
7951662	CRYAB	CRYAB	Hs.53454; Hs.703770	1410	1.77427	2.2494	0.475132	2.01184	5.35856	2.04523e-05	0.00577119	2.88761
7976726	EVL	EVL	Hs.125867	51466	1.23051	0.878082	-0.352427	1.0543	-5.5783	1.20151e-05	0.00476634	3.38403
7927033	ANKRD30A	ANKRD30A	Hs.373787	91074	2.63165	2.18269	-0.44896	2.40717	-3.92015	0.000705177	0.0333053	-0.421463
8136938	NA	NA	NA	NA	0.441169	0.78791	0.346742	0.614539	4.97487	5.22332e-05	0.00836158	2.01115
8143599	NA	NA	NA	NA	0.441169	0.78791	0.346742	0.614539	4.97487	5.22332e-05	0.00836158	2.01115
8155849	ANXA1	ANXA1	Hs.494173	301	1.40501	1.92596	0.520946	1.66549	5.44148	1.67246e-05	0.0054066	3.07548
8085867	NEK10	NEK10	Hs.506115; Hs.743887	152110	1.41221	0.932089	-0.480118	1.17215	-3.62639	0.00144778	0.0481561	-1.09013
7895901	NA	NA	NA	NA	0.726644	1.15448	0.427839	0.940564	3.80856	0.000927507	0.0392417	-0.676553
8043433	IGKC	IGKC	Hs.449609	3514	1.30807	1.88413	0.576065	1.5961	3.81636	0.000909946	0.0388442	-0.658774
7903414	NA	AMY2A; AMY1B; AMY1C; AMY1A; AMY2B; ACTG1P4	Hs.655232; Hs.599274; Hs.654437; Hs.655232; Hs.662103; Hs.655232; Hs.662103; Hs.654437; Hs.484588; Hs.721681	279; 277; 278; 276; 280; 648740	0.408197	0.643997	0.2358	0.526097	7.87465	6.41043e-08	0.000858605	8.19771
8043438	IGKC	IGKC	Hs.449609	3514	1.68873	2.36359	0.674856	2.02616	3.98642	0.000599041	0.0301303	-0.269462
8150076	DUSP4	DUSP4	Hs.417962	1846	0.669542	0.386814	-0.282727	0.528178	-6.35967	1.88402e-06	0.00211266	5.10543
8127234	DST	DST	Hs.604915; Hs.669931; Hs.728928; Hs.735651	667	1.35153	1.69374	0.342213	1.52263	7.11659	3.35222e-07	0.000858605	6.69408
8091723	RARRES1	RARRES1	Hs.131269	5918	0.370333	0.690248	0.319914	0.530291	5.05867	4.25257e-05	0.00764172	2.20346
8125149	SLC44A4	SLC44A4	Hs.335355	80736	0.838392	0.559729	-0.278663	0.699061	-4.8271	7.51275e-05	0.0106543	1.6711
8178653	SLC44A4	SLC44A4	Hs.335355	80736	0.838392	0.559729	-0.278663	0.699061	-4.8271	7.51275e-05	0.0106543	1.6711
8179861	SLC44A4	SLC44A4	Hs.335355	80736	0.838392	0.559729	-0.278663	0.699061	-4.8271	7.51275e-05	0.0106543	1.6711
8122202	MYB	MYB	Hs.606320	4602	1.89629	1.49088	-0.40541	1.69358	-4.04645	0.00051665	0.0278317	-0.131489
8102912	TBC1D9	TBC1D9	Hs.480819; Hs.595450	23158	1.63278	1.25871	-0.37407	1.44574	-4.25186	0.000311111	0.0218086	0.342043
8108873	ARHGAP26	ARHGAP26	Hs.654668	23092	0.260845	0.505028	0.244183	0.382936	5.8359	6.47672e-06	0.00375258	3.95966
8053690	IGKC	IGKC	Hs.449609	3514	1.43684	1.98617	0.549331	1.7115	4.97918	5.16838e-05	0.00836158	2.02104
8141374	AZGP1	AZGP1	Hs.546239	563	2.99162	2.48187	-0.509758	2.73674	-4.11916	0.000431801	0.0257665	0.0359064
7892680	NA	NA	NA	NA	2.09726	2.64221	0.544945	2.36973	4.85063	7.08975e-05	0.0103538	1.72532
8053713	IGKC	IGKC	Hs.449609	3514	1.7954	2.48953	0.694131	2.14246	3.71389	0.00116944	0.0431695	-0.891982
8160138	NFIB	NFIB	Hs.644095	4781	2.22154	2.6384	0.416869	2.42997	4.69286	0.000104604	0.0127419	1.36139
7962516	SLC38A1	SLC38A1	Hs.533770	81539	2.50345	2.12435	-0.379097	2.3139	-4.82881	7.48111e-05	0.0106543	1.67505
8113433	EFNA5	EFNA5	Hs.288741	1946	0.474564	0.773834	0.29927	0.624199	4.90576	6.19038e-05	0.00932674	1.85224
8055222	NA	POTEJ; POTEG; POTEE; POTEF; POTEH; POTEM; POTEKP; POTEC; POTEB2; POTEB; POTED; POTEB3; LOC102723502; LOC100288966; POTEI	Hs.581075; Hs.742365; Hs.454726; Hs.711826; Hs.631267; Hs.686146; Hs.654289; Hs.558782; Hs.558829; Hs.580547; Hs.722659; Hs.442712; Hs.722659; Hs.722659; Hs.742365	653781; 404785; 445582; 728378; 23784; 641455; 440915; 388468; 100287399; 100996331; 317754; 102724631; 102723502; 100288966; 653269	1.35691	0.931159	-0.425752	1.14404	-3.85415	0.000829352	0.0369678	-0.572483
7999920	GP2	GP2	Hs.53985	2813	0.491138	0.152868	-0.33827	0.322003	-4.1333	0.000416995	0.0251991	0.0684752
8056206	RBMS1	RBMS1	Hs.470412; Hs.708357	5937	0.728412	0.962589	0.234177	0.845501	5.07904	4.04552e-05	0.00764172	2.25013
8040292	GREB1	GREB1	Hs.467733	9687	1.03065	0.684822	-0.34583	0.857737	-4.57238	0.000140852	0.0146561	1.08301
8091485	SIAH2	SIAH2	Hs.477959; Hs.692394	6478	0.704932	0.477309	-0.227624	0.59112	-4.66075	0.000113232	0.0130333	1.28722
8083839	GPR160	GPR160	Hs.231320	26996	1.07521	0.736828	-0.338384	0.90602	-5.02467	4.62236e-05	0.00781273	2.12547
8130556	NA	SOD2; LOC100129518	Hs.487046; Hs.712708	6648; 100129518	0.601859	0.921562	0.319703	0.76171	6.18523	2.83269e-06	0.00254919	4.72777
7999387	EMP2	EMP2	Hs.531561	2013	1.86749	1.48055	-0.386946	1.67402	-4.12907	0.000421371	0.0253256	0.0587294
8051589	ATL2	ATL2	Hs.727652	64225	0.816789	1.12795	0.311157	0.972367	5.41066	1.8022e-05	0.00555658	3.00573
8024909	KDM4B	KDM4B	Hs.654816	23030	0.360152	0.170096	-0.190056	0.265124	-5.84796	6.29304e-06	0.00375258	3.98643
8025918	CNN1	CNN1	Hs.465929	1264	0.571722	0.857748	0.286026	0.714735	5.20654	2.96175e-05	0.00653095	2.54167
7916783	NA	NA	NA	NA	-0.0661574	0.160867	0.227025	0.047355	4.66342	0.000112488	0.0130333	1.2934
8119076	NA	NA	NA	NA	0.616	0.819324	0.203324	0.717662	6.75741	7.53689e-07	0.0013942	5.95071
7963427	KRT5	KRT5	Hs.433845	3852	0.793101	1.11999	0.326885	0.956544	5.6471	1.01807e-05	0.00448794	3.53848
8074170	NA	POTEG; POTEH; POTEM; POTEE; POTEF; POTEC; POTEJ; POTEB2; POTEB; POTED; POTEB3; POTEKP; LOC102723502; LOC100288966; POTEI	Hs.581075; Hs.742365; Hs.454726; Hs.711826; Hs.631267; Hs.686146; Hs.654289; Hs.558782; Hs.558829; Hs.580547; Hs.722659; Hs.442712; Hs.722659; Hs.722659; Hs.742365	404785; 23784; 641455; 445582; 728378; 388468; 653781; 100287399; 100996331; 317754; 102724631; 440915; 102723502; 100288966; 653269	1.21118	0.854704	-0.356473	1.03294	-3.82863	0.000882961	0.038096	-0.630768
8076757	CELSR1	CELSR1	Hs.252387	9620	0.481507	0.253821	-0.227685	0.367664	-4.55277	0.000147846	0.0147773	1.03767
8104738	SUB1	SUB1	Hs.229641	10923	1.72263	1.28284	-0.439788	1.50273	-3.98961	0.000594354	0.0300924	-0.262141
7977456	NA	POTEG; POTEH; POTEE; POTEF; POTEC; POTEJ; POTEB2; POTEB; POTED; POTEB3; POTEKP; LOC102723502; LOC100288966; POTEM; POTEI	Hs.581075; Hs.742365; Hs.454726; Hs.711826; Hs.631267; Hs.686146; Hs.654289; Hs.558782; Hs.558829; Hs.580547; Hs.722659; Hs.442712; Hs.722659; Hs.722659; Hs.742365	404785; 23784; 445582; 728378; 388468; 653781; 100287399; 100996331; 317754; 102724631; 440915; 102723502; 100288966; 641455; 653269	1.18751	0.819597	-0.367917	1.00356	-3.79241	0.000964968	0.0399634	-0.713377
8098328	GALNT7	GALNT7	Hs.548088	51809	1.16659	0.80931	-0.357276	0.987948	-4.43179	0.000199388	0.0173796	0.757923
8122843	ESR1	ESR1	Hs.208124; Hs.744830	2099	1.04635	0.630415	-0.415935	0.838382	-4.6578	0.00011406	0.0130333	1.28041
8171297	MID1	MID1	Hs.27695; Hs.460482; Hs.689953; Hs.738954	4281	0.293924	0.525323	0.231399	0.409624	5.98707	4.52096e-06	0.00321551	4.2939
8125843	SPDEF	SPDEF	Hs.485158	25803	0.735981	0.529987	-0.205994	0.632984	-5.22285	2.84621e-05	0.00649693	2.57886
7954077	KIAA1467	KIAA1467	Hs.132660	57613	0.66731	0.429789	-0.237522	0.548549	-4.49126	0.000172126	0.0162593	0.89543
8121861	NCOA7	NCOA7	Hs.171426	135112	0.281702	0.495499	0.213796	0.3886	6.10283	3.43867e-06	0.00293583	4.54797
7922474	KIAA0040	KIAA0040	Hs.518138	9674	0.813427	0.556117	-0.25731	0.684772	-4.9248	5.90724e-05	0.00910617	1.89604
8123864	TFAP2A	TFAP2A	Hs.519880	7020	1.8247	1.48419	-0.340512	1.65444	-5.04405	4.4078e-05	0.00768968	2.16993
7972983	NA	POTEG; POTEH; POTEM; POTEE; POTEF; POTEC; POTEJ; POTEB2; POTEB; POTED; POTEB3; POTEKP; LOC102723502; LOC100288966; POTEI	Hs.581075; Hs.742365; Hs.454726; Hs.711826; Hs.631267; Hs.686146; Hs.654289; Hs.558782; Hs.558829; Hs.580547; Hs.722659; Hs.442712; Hs.722659; Hs.722659; Hs.742365	404785; 23784; 641455; 445582; 728378; 388468; 653781; 100287399; 100996331; 317754; 102724631; 440915; 102723502; 100288966; 653269	1.08725	0.760204	-0.327046	0.923727	-3.89219	0.00075536	0.0346511	-0.485488
7981730	NA	IGLJ3; IGHA1; IGHM; SCFV; IGHV4-31; IGHG1; IGHV3-23; IGHG2; IGHV3-48; IGK; EPC1	Hs.699841; Hs.510635; Hs.510635; Hs.510635; Hs.510635; Hs.703936; Hs.719895; Hs.449585; Hs.728758; Hs.729860; Hs.744215; Hs.449609; Hs.719895; Hs.167805; Hs.703889	28831; 3493; 3507; 652070; 28396; 3500; 28442; 3501; 28424; 50802; 80314	1.25497	1.7746	0.519638	1.51478	4.2258	0.000331809	0.0225935	0.28187
8043443	IGKC	IGKC	Hs.449609	3514	0.799567	1.14671	0.347139	0.973137	3.72039	0.00115101	0.0430444	-0.877229
8106098	MAP1B	MAP1B	Hs.335079	4131	0.586228	0.832445	0.246217	0.709336	7.85208	6.72672e-08	0.000858605	8.15423
8112139	IL6ST	IL6ST	Hs.532082; Hs.706627	3572	2.96349	2.49592	-0.467566	2.72971	-3.9561	0.000645468	0.0314241	-0.339035
8042310	SLC1A4	SLC1A4	Hs.654352	6509	0.630992	0.358284	-0.272708	0.494638	-3.94616	0.000661455	0.0320252	-0.361833
8021183	SCARNA17	SCARNA17	NA	677769	1.40778	1.75837	0.350588	1.58307	4.59249	0.000134025	0.0142121	1.12949
8043476	IGKC	IGKC	Hs.449609	3514	1.09727	1.60381	0.506544	1.35054	4.44001	0.00019538	0.0172105	0.776913
7895247	NA	NA	NA	NA	1.56843	2.02234	0.453915	1.79539	3.7767	0.00100285	0.040672	-0.749175
7981722	NA	IGLJ3; IGHA1; IGHV4-31; IGHM; IGHG1; IGHV3-23; IGK; IGHV3-48; SCFV	Hs.699841; Hs.510635; Hs.510635; Hs.510635; Hs.703936; Hs.719895; Hs.449585; Hs.728758; Hs.729860; Hs.744215; Hs.449609; Hs.719895; Hs.703889	28831; 3493; 28396; 3507; 3500; 28442; 50802; 28424; 652070	1.43254	1.88481	0.452266	1.65867	4.00996	0.000565287	0.0292075	-0.215392
8162059	SLC28A3	SLC28A3	Hs.535966	64078	0.143071	0.392545	0.249474	0.267808	4.3791	0.000227139	0.0185369	0.636075
8077441	BHLHE40	BHLHE40	Hs.744856	8553	1.98719	1.63358	-0.353607	1.81039	-4.00945	0.000565998	0.0292075	-0.216565
8058824	MREG	MREG	Hs.620391	55686	0.741784	0.465598	-0.276186	0.603691	-4.25803	0.000306401	0.0215692	0.356296
8024323	REEP6	REEP6	Hs.76277	92840	0.472757	0.279577	-0.19318	0.376167	-5.41687	1.77528e-05	0.00555658	3.01978
8155460	NA	CNTNAP3B; CNTNAP3; CNTNAP3P2; LOC102725253	Hs.128474; Hs.521495; Hs.604441; Hs.521495; Hs.604441; Hs.521495; Hs.722375	728577; 79937; 643827; 102725253	0.331041	0.566462	0.235421	0.448751	5.82029	6.72264e-06	0.00375258	3.92498
8107673	GRAMD3	GRAMD3	Hs.363558	65983	0.903232	1.25435	0.351121	1.07879	4.31823	0.00026403	0.0197559	0.495385
7974008	TTC6	TTC6	Hs.659936	319089	1.061	0.740873	-0.320123	0.900934	-4.55091	0.000148527	0.0147773	1.03337
8069499	ANKRD30B	ANKRD30B	Hs.567889	374860	1.34694	0.965928	-0.381011	1.15643	-3.76066	0.00104302	0.0409546	-0.785689
8045321	NA	POTEKP; POTEE; POTEF; POTEJ; POTEM; POTEI	Hs.631267; Hs.686146; Hs.654289; Hs.558782; Hs.558829; Hs.580547	440915; 445582; 728378; 653781; 641455; 653269	1.86576	1.53828	-0.327483	1.70202	-3.70189	0.00120424	0.0438747	-0.919212
8046086	CERS6	CERS6	Hs.506829; Hs.743222	253782	1.25347	0.967471	-0.286004	1.11047	-3.96942	0.000624644	0.0309478	-0.308474
8043449	NA	IGK; IGKC	Hs.449609; Hs.449609; Hs.719895	50802; 3514	0.999993	1.4596	0.459605	1.2298	4.93492	5.76204e-05	0.00892366	1.91932
8016387	PRR15L	PRR15L	Hs.368260	79170	0.529641	0.301587	-0.228054	0.415614	-4.66909	0.000110925	0.0129595	1.30649
7985569	NA	NA	NA	NA	0.290409	0.566511	0.276102	0.42846	4.26376	0.000302092	0.0214016	0.369531
8041644	PLEKHH2	PLEKHH2	Hs.164162	130271	0.616621	0.879893	0.263272	0.748257	7.56159	1.25765e-07	0.000858605	7.58766
8167998	AR	AR	Hs.76704	367	1.20737	0.934859	-0.272508	1.07111	-4.3678	0.000233576	0.0186062	0.609947
7981718	NA	IGHM; IGHG1; SCFV; EPC1	Hs.510635; Hs.510635; Hs.167805; Hs.703889	3507; 3500; 652070; 80314	0.756084	1.19092	0.434837	0.973502	4.515	0.000162313	0.0156653	0.950342
8031827	NA	ZNF587; ZNF417	Hs.642598; Hs.744891; Hs.567710	84914; 147687	1.74985	1.50709	-0.242757	1.62847	-5.13658	3.51405e-05	0.00709135	2.38183
8043431	IGKC	IGKC	Hs.449609	3514	1.15979	1.6447	0.484919	1.40224	4.39456	0.000218618	0.01813	0.671826
8102877	CLGN	CLGN	Hs.86368	1047	0.304603	0.0798544	-0.224748	0.192228	-4.41752	0.000206553	0.0175946	0.72491
8043459	IGKC	IGKC	Hs.449609	3514	1.08786	1.50873	0.420868	1.29829	4.63847	0.000119637	0.0132344	1.23575
8122634	SAMD5	SAMD5	Hs.567973	389432	0.320126	0.560991	0.240865	0.440558	5.35498	2.06309e-05	0.00577268	2.87949
7916432	DHCR24	DHCR24	Hs.498727	1718	1.23478	0.911794	-0.322989	1.07329	-4.09206	0.000461672	0.026504	-0.0265198
7916024	TTC39A	TTC39A	Hs.112949	22996	0.652065	0.421782	-0.230283	0.536923	-4.19521	0.000357868	0.0233276	0.211253
8056201	RBMS1	RBMS1	Hs.470412; Hs.708357	5937	1.54807	1.89567	0.347592	1.72187	3.64747	0.00137531	0.0470093	-1.0425
8124144	DEK	DEK	Hs.484813	7913	1.17208	1.44346	0.271375	1.30777	5.8326	6.52796e-06	0.00375258	3.95233

## Sheet: SupplTable4-ZeroOrder Genes
Id	Label	Degree	Betweenness
ENSP00000275493	EGFR	14	614
ENSP00000269571	ERBB2	10	728
ENSP00000363822	AR	10	699
ENSP00000206249	ESR1	9	441
ENSP00000272233	RHOB	7	614
ENSP00000342235	ERBB4	7	19
ENSP00000279022	MYL9	6	250
ENSP00000408695	PRKCA	6	199.5
ENSP00000428924	LYN	6	140.5
ENSP00000267101	ERBB3	6	15
ENSP00000352336	PLCG2	5	280
ENSP00000265171	EGF	5	0
ENSP00000349275	NRG1	5	0
ENSP00000379616	MYH11	4	79.5
ENSP00000354219	TPM2	4	59
ENSP00000224784	ACTA2	4	1.5
ENSP00000265734	CDK6	3	377
ENSP00000262160	SMAD2	3	173
ENSP00000266497	PIK3C2G	3	171.5
ENSP00000301071	TUBA1A	3	117
ENSP00000339992	MYB	3	65
ENSP00000052754	DCN	3	59
ENSP00000288135	KIT	3	2
ENSP00000295400	TGFA	3	0
ENSP00000362768	RBL1	2	224
ENSP00000256720	LPIN1	2	59
ENSP00000261207	PPP1R12A	2	59
ENSP00000366915	KLF5	2	59
ENSP00000250448	FOXA1	2	51
ENSP00000266505	PLCZ1	2	29
ENSP00000388631	PLCD4	2	29
ENSP00000368632	GATA3	2	2
ENSP00000347032	PIP4K2C	2	0.5
ENSP00000353452	MYLK	2	0
ENSP00000394227	CSF2RA	2	0
ENSP00000159111	KDM4B	1	0
ENSP00000216037	XBP1	1	0
ENSP00000242057	AHR	1	0
ENSP00000259818	TUBB2B	1	0
ENSP00000260227	MMP7	1	0
ENSP00000262746	PRDX1	1	0
ENSP00000274498	ARHGAP26	1	0
ENSP00000281708	FBXW7	1	0
ENSP00000291539	PDE9A	1	0
ENSP00000301242	PPP1R14A	1	0
ENSP00000311430	RPL4	1	0
ENSP00000313391	DAB2	1	0
ENSP00000314036	AGPAT4	1	0
ENSP00000318697	TUBB6	1	0
ENSP00000328777	EFNA5	1	0
ENSP00000339495	NELFB	1	0
ENSP00000348128	SVIL	1	0
ENSP00000353408	MSN	1	0
ENSP00000354718	AKAP13	1	0
ENSP00000354923	DMD	1	0
ENSP00000363089	TLR4	1	0
ENSP00000363149	SPDEF	1	0
ENSP00000371897	ARHGAP5	1	0
ENSP00000386741	CHN1	1	0
ENSP00000357341	NCOA7	1	0
ENSP00000333298	LAMP1	1	0

## Sheet: SupplTable5-Primers
Amplicon		Primer sequence	Amplicon		Primer sequence
(h) SLPI	forward	5'-TATGGCCAATGTTTGATGCT-3'	(m) Slpi	forward	5'-ATGTGAGCCTGATCCCTG-3'
	reverse	5'-GCAGGAATCAAGCTTTCACA-3'		reverse	5'-TGGGAGCAGGGAAGTAGTTT-3'
(h) MAML2	forward	5'-GCAGGAATGGGATACCAAGT-3'	(m) Maml2	forward	5'-CAGCAGTGCAAATGAGACCT-3'
	reverse	5'-TGTTCTGGCCTACCACAGAG-3'		reverse	5'-TGATTCAATCCTGTCCCTGA-3'
(h) ARRDC3	forward	5'CTGAAAGACCTGAAGCACCA-3'	(m) Arrdc3	forward	5'-CTTCCACAGACACCACTTGC-3'
	reverse	5'-GCACTCACTGGTGCAAGATT-3'		reverse	5'-ATTCGGCTTTCACCCAATAG-3'
(h) PIK3C2G	forward	5'-CTGGGTGCACAGCTACAAAG-3'	(m) Pik3c2g	forward	5'-TCATAAGACCCGCGTAGCAC-3'
	reverse	5'-TCGTTTCATTCCAGTTGACC-3'		reverse	5'-GAAGCAGTTCTCCTCCTTGG-3'
(h) KRT15	forward	5'-TCAGCAAGACTGAGGAGCTG-3'	(m) Krt15	forward	5'-AACGTCAAGAAGCAGTGTGC-3'
	reverse	5'-TTGCTGGTCTGGATCATTTC-3'		reverse	5'-CCAGAGCTGAGGAACATGC-3'
(h) CXCL2	forward	5'-TTATTGGTGGCTGTTCCTGA-3'	(m) Cxcl2	forward	5'-CTGAACAAAGGCAAGGCTAA-3'
	reverse	5'-CAAACACATTAGGCGCAATC-3'		reverse	5'-GCACATCAGGTACGATCCAG-3'
(h) SGK3	forward	5'-ACTTGGTGCCAAGGAAGACT-3'	(m) Sgk3	forward	5'-ACCTCCAAAGGGAAGGTCT-3'
	reverse	5'-GGTCCAGCCACATTAGGATT-3'		reverse	5'-CAACATGTCCCATTGAATCC-3'
(h) FOXA1	forward	5'-AAGATGGAAGGGCATGAAAC-3'	(m) Foxa1	forward	5'-GCAACGACTGGAACAGCTAC-3'
	reverse	5'-GTAGGCCTCCTGCGTGTC-3'		reverse	5'-ATGTTGCTGACAGGGACAGA-3'
(h) AGR3	forward	5'-CCTTATGCATGAAACCACTGA-3'	(m) Agr3	forward	5'-CTCAGCTGCCTCTGAGTCAC-3'
	reverse	5'-GGTAAATCCCGAGGCTCATA-3'		reverse	5'-CCCATCCTCTTGAGAGTCTCT-3'
(h) MLPH	forward	5'-GAATGCCTGCTGACCTACCT-3'	(m) Mlph	forward	5'-TGTAGCCCTTTACCCTCTGG-3'
	reverse	5'-GAATGCCTGCTGACCTACCT-3'		reverse	5'-TGTAGCCCTTTACCCTCTGG-3'
(h) EVL	forward	5'-CCAGCAACACCTTCAGAGTC-3'	(m) Evl	forward	5'-GACCGGATGAAACAGGAGAT-3'
	reverse	5'-TGTACTTCAGCCCTTTCACG-3'		reverse	5'-GACTGGTGCCATCTTACGTG-3'
(h) ERBB4	forward	5'-TGTAATTGTCAGCACGGGAT-3'	(m) Erbb4	forward	5'-GAGTTCATGGATGAGGCTCT-3'
	reverse	5'-TTCCTGCACACACTGACTGA-3'		reverse	5'-AACTGGATAGTGGGACTCAG-3'
(h) KDM4B	forward	5'-GAGGAGGAGCTGCCCAAAAG-3'	(m) Kdm4b	forward	5'-CGGCACCAGTCCACTCATCT-3'
	reverse	5'-GAGGAAGCTCTCCAGGAAGG-3'		reverse	5'-TCCACCTGTGCTCTGTGGTC-3'
(h) SFRP1	forward	5'-GCCCGAGATGCTTAAGTGTGACAA-3'
	reverse	5'-ACTCGCTGGCACAGAGATGTTCAA-3'
(h) ACTB	forward	5'-CCAACCGCGAGAAGATGA-3'
	reverse	5'-CCAGAGGCGTACAGGGATAG-3'
5’ b-Actin (QC)	forward	5'-ATCCCCCAAAGTTCACAATG-3'
	reverse	5'-GTGGCTTTTAGGATGGCAAG-3'
3’ b-Actin (QC)	forward	5'-TCCCCCAACTTGAGATGTATGAAG-3'
	reverse	5'-AACTGGTCTCAAGTCAGTGTACAGG-3'
